# Supplementary material for: N-(4-Chloro­phenyl­sulfon­yl)-2,2,2-tri­methyl­acetamide
Source: Acta Crystallogr Sect E Struct Rep Online. 2008 Jun 19;64(Pt 7):o1279. doi: 10.1107/S1600536808017583 (PMC2961760; doi:10.1107/S1600536808017583)
Supplement: Supplementary file 2 [file e-64-o1279-Isup2.hkl]

# 
# h,k,l, Fc-squared, Fo-squared, sigma(Fo-squared) and status flag 
# 
data_I
_shelx_title ' SA21 P-1' 
_shelx_refln_list_code          4 
_shelx_F_calc_maximum       97.04 
_exptl_crystal_F_000       288.00 
_reflns_d_resolution_high  0.8002 
 
loop_ 
 _symmetry_equiv_pos_as_xyz 
 'x, y, z' 
 '-x, -y, -z' 
 
_cell_length_a     6.0340 
_cell_length_b    10.6950 
_cell_length_c    11.1340 
_cell_angle_alpha  67.130 
_cell_angle_beta   79.760 
_cell_angle_gamma  88.460 
 
_shelx_F_squared_multiplier     1.000 
 
loop_ 
 _refln_index_h 
 _refln_index_k 
 _refln_index_l 
 _refln_F_squared_calc 
 _refln_F_squared_meas 
 _refln_F_squared_sigma 
 _refln_observed_status 
   1   0   0        8.19        4.33      0.35 o 
   2   0   0      101.84      117.10      1.03 o 
   3   0   0       63.75       61.55      0.73 o 
   4   0   0        9.86       12.91      0.41 o 
   5   0   0       54.22       46.20      0.94 o 
   6   0   0        3.76        0.61      1.15 o 
   7   0   0       43.96       60.02      1.81 o 
  -7   1   0        8.22       10.09      1.46 o 
  -6   1   0       11.81        8.63      1.24 o 
  -5   1   0       17.52       13.78      1.25 o 
  -4   1   0        2.49        2.67      0.40 o 
  -3   1   0      473.25      485.09      3.01 o 
  -2   1   0        0.60        0.49      0.19 o 
  -1   1   0     6490.67     6344.54    207.12 o 
   1   1   0     1017.56      942.11      5.81 o 
   2   1   0       37.77       28.28      0.52 o 
   3   1   0      216.87      228.26      2.91 o 
   4   1   0      115.93      115.90      1.48 o 
   5   1   0        0.01       -0.89      0.89 o 
   6   1   0       29.48       32.62      1.12 o 
   7   1   0       19.10       21.86      1.87 o 
  -7   2   0        4.30        3.12      1.86 o 
  -6   2   0        6.79        3.25      1.11 o 
  -5   2   0        5.09        3.06      0.78 o 
  -4   2   0      314.62      339.42      3.59 o 
  -3   2   0      129.37      157.93      2.78 o 
  -2   2   0       44.61       63.01      1.15 o 
  -1   2   0       47.13       57.88      0.90 o 
   0   2   0      106.01      128.91      1.25 o 
   1   2   0      406.39      424.08      5.40 o 
   2   2   0        5.43        1.62      0.24 o 
   3   2   0       15.01       11.16      0.28 o 
   4   2   0       32.40       29.63      0.54 o 
   5   2   0        1.88       -0.58      0.58 o 
   6   2   0       48.38       54.64      1.41 o 
   7   2   0        3.51        1.07      1.52 o 
  -7   3   0        0.41       -0.36      0.94 o 
  -5   3   0       19.74       20.97      1.21 o 
  -4   3   0      192.50      182.72      1.48 o 
  -3   3   0      191.44      209.83      2.07 o 
  -2   3   0      159.34      194.69      1.78 o 
  -1   3   0     2035.83     2227.16      6.36 o 
   0   3   0     3048.23     3231.50     10.34 o 
   1   3   0      165.91      185.00      1.71 o 
   2   3   0      171.73      161.82      3.30 o 
   3   3   0       15.70       15.09      0.59 o 
   4   3   0      115.92      115.46      1.61 o 
   5   3   0       22.33       20.56      1.18 o 
   6   3   0        0.22        0.28      1.05 o 
   7   3   0        5.78        5.84      1.97 o 
  -7   4   0        7.05        8.24      3.01 o 
  -6   4   0       10.68        7.15      2.16 o 
  -5   4   0      138.55      140.47      1.97 o 
  -4   4   0       99.97      111.56      1.57 o 
  -3   4   0       46.57       41.91      0.77 o 
  -2   4   0      172.03      186.05      7.77 o 
  -1   4   0      728.85      802.18     16.61 o 
   0   4   0      347.47      411.45      1.42 o 
   1   4   0      437.34      475.19      4.03 o 
   2   4   0      321.12      331.15      2.05 o 
   3   4   0      273.22      268.42      4.07 o 
   4   4   0       71.09       75.35      1.88 o 
   5   4   0        2.12       -0.21      1.29 o 
   6   4   0       18.73       24.60      2.84 o 
  -6   5   0       27.90       36.15      1.76 o 
  -5   5   0      208.81      240.25      8.66 o 
  -4   5   0      478.46      470.22      2.34 o 
  -3   5   0       19.04       14.60      0.68 o 
  -2   5   0      118.92      112.47      2.83 o 
  -1   5   0       12.98       16.50      0.79 o 
   0   5   0       75.96       93.68      0.69 o 
   1   5   0     1413.67     1508.01      4.58 o 
   2   5   0      380.63      391.70      7.41 o 
   3   5   0      116.63      115.91      2.84 o 
   4   5   0        2.53        2.73      1.03 o 
   5   5   0        0.19        1.28      1.44 o 
   6   5   0      106.42      129.91      2.13 o 
  -6   6   0       22.38       29.92      1.90 o 
  -5   6   0       59.34       62.54      2.52 o 
  -4   6   0        4.02        0.61      0.65 o 
  -3   6   0       27.04       22.88      0.84 o 
  -2   6   0       41.94       45.15      1.81 o 
  -1   6   0      139.30      120.19      0.83 o 
   0   6   0      939.72      958.40      3.24 o 
   1   6   0      299.35      305.56      1.46 o 
   2   6   0       32.10       33.17      1.22 o 
   3   6   0        4.56        4.26      0.63 o 
   4   6   0        3.08        2.03      1.31 o 
   5   6   0      116.73      125.27      5.96 o 
   6   6   0        3.32        1.43      2.10 o 
  -6   7   0        6.28        5.67      2.13 o 
  -5   7   0       23.45       25.60      2.88 o 
  -4   7   0       17.94        9.85      1.36 o 
  -3   7   0      151.13      163.00      4.87 o 
  -2   7   0      451.42      472.42     17.90 o 
  -1   7   0        9.50        8.24      0.57 o 
   0   7   0       70.16       72.33      1.30 o 
   1   7   0       78.13       77.94      1.24 o 
   2   7   0       67.04       71.80      1.79 o 
   3   7   0        0.75        1.16      1.26 o 
   4   7   0       59.45       60.90      2.23 o 
   5   7   0        9.55       12.43      1.95 o 
  -5   8   0       59.13       64.87      3.02 o 
  -4   8   0       97.43      109.80      1.85 o 
  -3   8   0      278.94      283.27     16.80 o 
  -2   8   0      162.83      149.46      6.40 o 
  -1   8   0      143.60      136.06      3.17 o 
   0   8   0       85.65       88.45      0.91 o 
   1   8   0      120.84      114.49      2.37 o 
   2   8   0      101.86      102.57      3.54 o 
   3   8   0       38.84       36.61      1.83 o 
   4   8   0       12.58       10.20      1.47 o 
   5   8   0       23.60       24.44      2.07 o 
  -5   9   0        9.41        9.02      3.87 o 
  -4   9   0       17.30       17.37      1.76 o 
  -3   9   0       35.37       36.07      2.49 o 
  -2   9   0       66.75       58.71      2.63 o 
  -1   9   0      202.42      204.26      8.96 o 
   0   9   0      152.50      165.94      2.76 o 
   1   9   0      166.52      168.08      3.91 o 
   2   9   0        1.15        1.70      1.10 o 
   3   9   0        1.18        0.12      1.09 o 
   4   9   0       30.82       31.63      3.95 o 
  -4  10   0        1.43       -0.87      2.60 o 
  -3  10   0        0.03        0.25      0.99 o 
  -2  10   0      138.10      127.53      2.78 o 
  -1  10   0       11.66       13.58      1.15 o 
   0  10   0        0.52        0.14      0.54 o 
   1  10   0       32.96       34.28      1.13 o 
   2  10   0      125.87      122.79      2.23 o 
   3  10   0        1.46       -0.89      1.04 o 
   4  10   0       12.80        9.37      3.54 o 
  -3  11   0       19.40       13.01      1.79 o 
  -2  11   0       10.54        9.30      1.65 o 
  -1  11   0        3.43        5.30      1.66 o 
   0  11   0       40.20       36.81      2.83 o 
   1  11   0      131.71      125.75      2.56 o 
   2  11   0        0.72       -0.14      1.53 o 
   3  11   0        1.52        0.49      3.35 o 
  -2  12   0       18.33       15.68      3.04 o 
  -1  12   0       87.98       92.13      2.30 o 
   0  12   0        0.44        0.40      2.08 o 
   1  12   0        4.25        4.24      2.13 o 
  -2 -11   1        1.52        2.23      2.02 o 
  -1 -11   1       91.80       88.46      1.59 o 
   0 -11   1       40.58       37.92      1.85 o 
   1 -11   1      111.16      111.50      3.36 o 
   2 -11   1       34.66       32.76      1.92 o 
   3 -11   1        1.69       -0.40      1.43 o 
  -3 -10   1        0.88       -0.65      2.88 o 
  -2 -10   1      298.07      298.80      2.75 o 
  -1 -10   1       34.32       31.66      1.31 o 
   0 -10   1       25.35       24.32      1.32 o 
   1 -10   1       16.80       15.58      1.31 o 
   2 -10   1        9.93        8.06      1.66 o 
   3 -10   1        1.68       -0.99      0.99 o 
   4 -10   1        1.23        1.19      3.65 o 
  -4  -9   1        1.26       -1.94      1.94 o 
  -3  -9   1       58.70       54.83      3.17 o 
  -2  -9   1       83.75       89.74      1.34 o 
  -1  -9   1        0.58       -0.64      0.64 o 
   0  -9   1        0.05       -0.66      0.66 o 
   1  -9   1      141.75      131.10      2.36 o 
   2  -9   1       13.33       11.93      1.34 o 
   3  -9   1        9.58        7.78      1.27 o 
   4  -9   1       15.10       16.43      1.90 o 
   5  -9   1        0.27       -2.00      4.10 o 
  -5  -8   1        0.00       -2.01      2.20 o 
  -4  -8   1        1.33        0.52      1.46 o 
  -3  -8   1       68.16       66.88      2.27 o 
  -2  -8   1        8.04        4.58      1.02 o 
  -1  -8   1      216.73      226.00      4.37 o 
   0  -8   1      132.65      114.01      1.41 o 
   1  -8   1       58.23       52.97      1.99 o 
   2  -8   1      123.28      123.45      5.23 o 
   3  -8   1        0.23       -0.95      0.95 o 
   4  -8   1        7.48        6.98      1.79 o 
   5  -8   1       38.42       40.98      1.91 o 
  -5  -7   1       12.58       13.32      2.15 o 
  -4  -7   1        2.90        0.79      1.63 o 
  -3  -7   1        1.06       -0.22      1.59 o 
  -2  -7   1      254.06      265.99      6.01 o 
  -1  -7   1       63.61       56.33      0.75 o 
   0  -7   1       43.63       42.95      1.03 o 
   1  -7   1       49.59       46.99      2.76 o 
   2  -7   1       60.56       58.58      1.18 o 
   3  -7   1       18.15       17.16      0.94 o 
   4  -7   1        7.04        5.70      1.53 o 
   5  -7   1       32.75       35.01      1.76 o 
   6  -7   1        7.86       15.18      3.33 o 
  -6  -6   1        4.18        9.83      1.91 o 
  -5  -6   1       50.35       56.82      2.28 o 
  -4  -6   1        9.27        9.77      1.61 o 
  -3  -6   1      321.06      332.93      6.44 o 
  -2  -6   1      182.80      170.39      3.43 o 
  -1  -6   1      121.58      116.09      2.34 o 
   0  -6   1      166.04      163.88      1.01 o 
   1  -6   1        4.10        1.16      0.48 o 
   2  -6   1      170.50      180.03      3.67 o 
   3  -6   1        0.04       -0.73      0.98 o 
   4  -6   1      171.23      185.27      5.30 o 
   5  -6   1       34.81       29.72      2.60 o 
   6  -6   1        8.03       10.53      1.91 o 
  -6  -5   1       84.60      114.16      2.76 o 
  -5  -5   1        0.12        0.46      1.61 o 
  -4  -5   1       97.49       95.81      5.83 o 
  -3  -5   1       31.93       26.88      0.67 o 
  -2  -5   1        1.34        1.55      0.47 o 
  -1  -5   1      932.44      959.02      7.08 o 
   0  -5   1      149.93      160.09      1.53 o 
   1  -5   1     1538.33     1651.69      7.66 o 
   2  -5   1      285.01      285.87      1.59 o 
   3  -5   1       16.96       18.57      0.70 o 
   4  -5   1      436.54      455.82     13.04 o 
   5  -5   1       27.09       35.27      2.13 o 
   6  -5   1       18.79       23.46      1.24 o 
  -6  -4   1        0.51        4.41      2.18 o 
  -5  -4   1       29.52       29.32      1.21 o 
  -4  -4   1       51.46       49.82      1.21 o 
  -3  -4   1       10.30       10.86      0.55 o 
  -2  -4   1      131.92      129.96      1.96 o 
  -1  -4   1       39.92       57.27      1.73 o 
   0  -4   1      535.97      557.51      4.72 o 
   1  -4   1       60.20       65.72      0.50 o 
   2  -4   1        4.76        5.99      0.44 o 
   3  -4   1      690.60      659.22      6.16 o 
   4  -4   1      190.79      193.78      1.91 o 
   5  -4   1        2.99        1.39      0.91 o 
   6  -4   1        0.39       -1.24      1.31 o 
   7  -4   1        6.93        8.93      2.91 o 
  -6  -3   1        0.08       -0.03      1.64 o 
  -5  -3   1      113.10      123.30      2.04 o 
  -4  -3   1       60.62       57.21      1.04 o 
  -3  -3   1        2.87        1.99      0.32 o 
  -2  -3   1      178.27      180.63      3.01 o 
  -1  -3   1       51.18       63.09      1.56 o 
   0  -3   1      166.70      165.05      2.10 o 
   1  -3   1      168.02      178.79      1.40 o 
   2  -3   1      226.94      229.89      1.64 o 
   3  -3   1      121.87      125.66      2.42 o 
   4  -3   1        7.39        7.86      1.08 o 
   5  -3   1       30.57       26.43      1.84 o 
   6  -3   1        0.05       -1.04      1.04 o 
   7  -3   1        1.60        0.04      1.72 o 
  -7  -2   1        4.41        3.41      1.62 o 
  -6  -2   1       26.21       30.35      1.18 o 
  -5  -2   1        2.18        1.29      0.81 o 
  -4  -2   1        1.28        1.10      0.45 o 
  -3  -2   1      233.41      230.76      1.42 o 
  -2  -2   1       55.39       42.27      1.09 o 
  -1  -2   1       86.93       79.76      1.73 o 
   0  -2   1      635.83      744.25      6.65 o 
   1  -2   1     3162.08     3306.53     13.48 o 
   2  -2   1      389.03      425.29      8.57 o 
   3  -2   1       20.24       22.70      0.68 o 
   4  -2   1       22.27       17.16      0.60 o 
   5  -2   1       14.31        6.31      1.00 o 
   6  -2   1       11.79       11.20      1.01 o 
   7  -2   1        3.36        4.14      1.89 o 
  -7  -1   1        5.11        3.92      1.65 o 
  -6  -1   1        0.46       -0.88      0.88 o 
  -5  -1   1       54.44       57.03      0.89 o 
  -4  -1   1       23.72       21.42      0.52 o 
  -3  -1   1       27.48       25.73      0.47 o 
  -2  -1   1      223.84      182.29      0.97 o 
  -1  -1   1     3325.32     3282.89     10.69 o 
   0  -1   1      701.54      341.86     55.32 o 
   1  -1   1        2.58        1.17      0.22 o 
   2  -1   1        0.02       -0.05      0.11 o 
   3  -1   1      852.65      839.71      4.63 o 
   4  -1   1      208.72      242.41      3.68 o 
   5  -1   1      119.89      125.91      3.85 o 
   6  -1   1        6.64        3.20      1.05 o 
   7  -1   1        0.99        0.32      1.42 o 
  -7   0   1        0.45       -1.52      1.52 o 
  -6   0   1        6.20        4.70      1.35 o 
  -5   0   1      142.06      150.82      3.18 o 
  -4   0   1      443.20      464.87      3.44 o 
  -3   0   1      912.68      847.65      9.32 o 
  -2   0   1       52.01       57.44      0.44 o 
  -1   0   1        1.58        0.91      0.15 o 
   1   0   1     1408.73     1163.13      6.91 o 
   2   0   1     3866.17     3349.20     32.33 o 
   3   0   1      284.46      297.34      3.71 o 
   4   0   1       76.34       67.09      0.66 o 
   5   0   1      164.60      148.55      2.95 o 
   6   0   1       12.04        8.04      1.03 o 
   7   0   1       30.82       31.41      1.88 o 
  -7   1   1        0.00       -0.91      2.90 o 
  -6   1   1       34.34       32.31      1.60 o 
  -5   1   1       50.07       52.13      0.85 o 
  -4   1   1      178.01      163.59      1.88 o 
  -3   1   1        4.47        1.82      0.29 o 
  -2   1   1      538.77      502.83      2.43 o 
  -1   1   1     7225.31     6488.29     45.19 o 
   0   1   1       12.34       10.23      0.26 o 
   1   1   1     1598.95     1416.70     12.41 o 
   2   1   1      255.17      261.57      3.45 o 
   3   1   1        2.29        2.01      0.33 o 
   4   1   1       37.84       28.39      0.89 o 
   5   1   1       84.96       85.13      1.69 o 
   6   1   1       68.46       78.48      3.70 o 
   7   1   1        0.00       -0.36      1.20 o 
  -7   2   1        0.00       -0.26      2.00 o 
  -6   2   1        9.43        7.36      1.33 o 
  -5   2   1        3.95       -0.40      0.77 o 
  -4   2   1      291.12      294.07      7.39 o 
  -3   2   1      314.13      313.70      5.32 o 
  -2   2   1       67.30       76.90      1.14 o 
  -1   2   1      118.21      118.59      3.76 o 
   0   2   1      395.21      400.11      6.49 o 
   1   2   1      321.23      323.14      3.88 o 
   2   2   1      162.70      150.58      2.13 o 
   3   2   1      221.41      191.87      3.10 o 
   4   2   1        6.95        4.94      0.62 o 
   5   2   1       60.45       66.33      1.21 o 
   6   2   1       27.32       25.83      1.85 o 
   7   2   1        0.08       -0.64      1.93 o 
  -7   3   1        2.98        2.02      2.06 o 
  -6   3   1       22.86       25.19      2.08 o 
  -5   3   1        0.62       -0.47      0.47 o 
  -4   3   1      691.10      689.49     13.25 o 
  -3   3   1       65.84       56.22      2.43 o 
  -2   3   1       52.80       59.84      2.07 o 
  -1   3   1       41.44       46.55      0.91 o 
   0   3   1      509.70      593.95      6.53 o 
   1   3   1     1929.85     2083.61     52.68 o 
   2   3   1       36.28       33.31      0.45 o 
   3   3   1       23.30       22.53      0.38 o 
   4   3   1        1.85       -0.03      0.69 o 
   5   3   1       49.72       49.27      1.45 o 
   6   3   1       29.69       37.28      1.52 o 
   7   3   1        1.27       -0.31      1.04 o 
  -7   4   1       22.08       28.53      2.90 o 
  -6   4   1       27.19       23.68      1.55 o 
  -5   4   1      178.09      169.87      4.00 o 
  -4   4   1      153.31      151.11      2.61 o 
  -3   4   1        0.37       -0.47      0.47 o 
  -2   4   1      511.57      508.58     14.84 o 
  -1   4   1      758.97      824.89      7.85 o 
   0   4   1      526.48      592.16     14.78 o 
   1   4   1      504.46      549.75      3.58 o 
   2   4   1       95.21       91.08      1.30 o 
   3   4   1       30.22       25.11      1.60 o 
   4   4   1        3.01        2.12      0.68 o 
   5   4   1       76.51       81.07      1.54 o 
   6   4   1       69.58       81.05      1.77 o 
  -6   5   1        2.55        0.49      1.25 o 
  -5   5   1       13.95        9.69      1.37 o 
  -4   5   1      310.64      317.13      3.78 o 
  -3   5   1       50.80       46.84      2.92 o 
  -2   5   1      293.54      335.50      3.19 o 
  -1   5   1       47.05       57.13      1.49 o 
   0   5   1        1.30        0.36      0.34 o 
   1   5   1       71.33       70.57      1.21 o 
   2   5   1      576.82      594.91      4.78 o 
   3   5   1      448.01      469.86      7.21 o 
   4   5   1        7.62        6.94      1.03 o 
   5   5   1      113.95      126.19      6.08 o 
   6   5   1       14.34       21.42      2.23 o 
  -6   6   1        5.00        7.92      1.94 o 
  -5   6   1      109.05      115.49      1.83 o 
  -4   6   1       55.86       60.64      1.40 o 
  -3   6   1       52.53       51.41      0.95 o 
  -2   6   1        1.73        2.48      0.50 o 
  -1   6   1       20.91       15.68      0.47 o 
   0   6   1        1.43       -0.02      0.12 o 
   1   6   1      595.23      594.75      6.92 o 
   2   6   1      991.22     1038.22     20.63 o 
   3   6   1        2.92        2.89      0.60 o 
   4   6   1        3.58        0.94      1.25 o 
   5   6   1       69.56       80.56      1.72 o 
  -6   7   1        5.33        5.79      2.13 o 
  -5   7   1       51.60       57.98      3.37 o 
  -4   7   1        0.69       -1.07      1.07 o 
  -3   7   1       13.44       11.63      0.97 o 
  -2   7   1       79.49       72.87      2.18 o 
  -1   7   1        7.77        7.33      0.54 o 
   0   7   1      697.76      732.60     10.03 o 
   1   7   1      246.38      266.98      4.25 o 
   2   7   1       73.13       70.81      0.96 o 
   3   7   1       55.16       50.92      1.66 o 
   4   7   1        0.27       -1.73      2.28 o 
   5   7   1        2.24       -0.18      0.26 o 
  -5   8   1       13.52       18.47      1.83 o 
  -3   8   1      151.63      159.90      6.93 o 
  -2   8   1        0.37       -0.01      0.44 o 
  -1   8   1      172.17      175.48      3.94 o 
   0   8   1       84.61       78.38      3.26 o 
   1   8   1        1.26        1.14      1.07 o 
   2   8   1      409.81      416.45      5.91 o 
   3   8   1       35.92       35.59      1.17 o 
   4   8   1       12.87       10.72      2.03 o 
   5   8   1        8.28        6.73      1.95 o 
  -5   9   1        0.84        0.10      1.07 o 
  -4   9   1       58.30       70.81      3.07 o 
  -3   9   1        8.83        8.97      1.55 o 
  -2   9   1        2.51        3.84      0.96 o 
  -1   9   1       57.81       56.93      1.03 o 
   0   9   1       20.37       18.02      1.14 o 
   1   9   1      692.63      672.58     10.17 o 
   2   9   1      235.08      247.27      4.12 o 
   3   9   1        4.52        3.25      1.42 o 
   4   9   1        8.30        5.80      2.75 o 
  -4  10   1        1.23       -1.02      4.03 o 
  -3  10   1        1.13        1.30      1.52 o 
  -2  10   1      125.94      121.81      3.89 o 
  -1  10   1        8.31        6.80      1.07 o 
   0  10   1      222.39      206.64      1.85 o 
   1  10   1       59.24       60.11      1.38 o 
   2  10   1        0.34       -0.58      0.58 o 
   3  10   1        5.53        4.58      2.36 o 
  -3  11   1       82.45       73.72      4.70 o 
  -2  11   1        5.10        0.51      1.37 o 
  -1  11   1        2.04       -1.41      1.41 o 
   0  11   1        0.90       -0.07      1.25 o 
   1  11   1        8.29        5.75      1.25 o 
   2  11   1        2.13       -0.50      2.55 o 
   3  11   1        0.17       -0.60     29.85 o 
  -2  12   1        1.57       -0.29      1.40 o 
  -1  12   1        0.27       -0.21      1.55 o 
   0  12   1        0.69        0.84      1.79 o 
   1  12   1       60.10       62.66      2.72 o 
   2  12   1        0.04       -1.27      1.27 o 
  -1 -11   2        0.48       -0.65      1.45 o 
   0 -11   2        0.45        0.15      2.33 o 
   1 -11   2       29.08       28.01      1.88 o 
   2 -11   2      148.22      147.20      8.49 o 
  -2 -10   2       18.67       18.87      1.84 o 
  -1 -10   2        2.96        2.14      1.63 o 
   0 -10   2      193.96      192.92      2.75 o 
   1 -10   2      132.95      133.48      5.77 o 
   2 -10   2       41.22       50.09      1.91 o 
   3 -10   2       14.51       11.84      1.70 o 
  -3  -9   2       50.24       56.62      3.12 o 
  -2  -9   2        2.59       -0.18      2.70 o 
  -1  -9   2       32.06       27.89      1.29 o 
   0  -9   2       16.48       13.11      1.33 o 
   1  -9   2        9.36        9.46      1.85 o 
   2  -9   2        8.64        5.72      1.29 o 
   3  -9   2        1.37       -0.75      0.75 o 
   4  -9   2       32.67       31.89      2.27 o 
  -4  -8   2        8.16        5.12      1.99 o 
  -3  -8   2        6.63        6.06      1.52 o 
  -2  -8   2       11.13        8.41      2.91 o 
  -1  -8   2        2.93       -0.24      0.46 o 
   0  -8   2        0.78       -0.63      0.63 o 
   1  -8   2       72.59       78.75      1.38 o 
   2  -8   2       69.04       63.35      2.38 o 
   3  -8   2        5.93        5.12      1.14 o 
   4  -8   2        1.04       -0.81      0.96 o 
   5  -8   2       11.73       12.20      2.20 o 
  -5  -7   2        1.81        0.94      1.87 o 
  -4  -7   2        6.95        7.46      1.71 o 
  -3  -7   2       60.81       56.18      1.93 o 
  -2  -7   2       55.29       55.33      1.18 o 
  -1  -7   2       29.76       31.19      0.74 o 
   0  -7   2      136.65      127.90      1.95 o 
   1  -7   2       56.42       55.96      1.17 o 
   2  -7   2       25.96       28.86      0.89 o 
   3  -7   2       41.10       37.53      1.60 o 
   4  -7   2        3.44        3.03      1.74 o 
   5  -7   2       34.74       35.78      1.83 o 
  -5  -6   2        0.03        0.07      1.43 o 
  -4  -6   2       31.98       31.78      2.29 o 
  -3  -6   2      236.54      240.31      4.88 o 
  -2  -6   2        0.29       -0.41      0.41 o 
  -1  -6   2       50.01       55.77      1.83 o 
   0  -6   2       17.12       22.60      0.80 o 
   1  -6   2       11.92       12.68      0.66 o 
   2  -6   2        4.07        2.74      0.66 o 
   3  -6   2       16.26       16.50      0.91 o 
   4  -6   2      691.92      791.12     44.84 o 
   5  -6   2        0.35       -0.92      1.23 o 
   6  -6   2       11.07       17.39      3.19 o 
  -6  -5   2       10.39       14.32      1.82 o 
  -5  -5   2        1.38       -0.50      0.55 o 
  -4  -5   2      297.54      324.57      9.56 o 
  -3  -5   2       14.66       10.91      0.74 o 
  -2  -5   2       72.60       73.30      1.50 o 
  -1  -5   2       21.56       19.70      0.61 o 
   0  -5   2      240.64      253.81      1.46 o 
   1  -5   2      761.24      789.43      5.15 o 
   2  -5   2      139.10      143.36      2.33 o 
   3  -5   2     1130.02     1165.33      9.11 o 
   4  -5   2       58.30       57.41      4.18 o 
   5  -5   2        1.05       -0.17      0.49 o 
   6  -5   2       19.52       16.85      1.81 o 
  -6  -4   2        1.96       -1.55      1.55 o 
  -5  -4   2       42.84       46.98      1.48 o 
  -4  -4   2        2.05        2.23      1.20 o 
  -3  -4   2        0.00       -0.26      0.26 o 
  -2  -4   2        8.35        7.29      0.43 o 
  -1  -4   2      248.55      255.87      2.87 o 
   0  -4   2     3516.20     3697.00     16.83 o 
   1  -4   2        0.62        2.26      0.40 o 
   2  -4   2      271.15      278.76      3.41 o 
   3  -4   2       43.50       40.93      0.78 o 
   4  -4   2        0.92        0.51      1.87 o 
   5  -4   2        0.14       -0.65      0.65 o 
   6  -4   2        9.44        7.67      1.90 o 
   7  -4   2       16.39       22.63      2.86 o 
  -6  -3   2        3.93        1.93      1.44 o 
  -5  -3   2       22.27       19.99      0.96 o 
  -4  -3   2        4.24        2.13      0.66 o 
  -3  -3   2       10.98        7.77      0.43 o 
  -2  -3   2       40.81       32.73      1.00 o 
  -1  -3   2      506.30      476.38      3.93 o 
   0  -3   2     1844.89     2044.44     16.27 o 
   1  -3   2     1569.23     1675.56      3.65 o 
   2  -3   2        0.76        1.22      0.35 o 
   3  -3   2      139.52      136.76      2.02 o 
   4  -3   2       34.70       38.16      0.91 o 
   5  -3   2        0.54        0.01      0.08 o 
   6  -3   2       13.51       14.62      2.49 o 
   7  -3   2        5.82        5.08      1.90 o 
  -6  -2   2        6.56        7.62      1.33 o 
  -5  -2   2       43.60       44.80      0.91 o 
  -4  -2   2        5.74        5.50      0.74 o 
  -3  -2   2        1.13        0.03      0.19 o 
  -2  -2   2      225.73      206.47      2.56 o 
  -1  -2   2       63.94       53.55      1.10 o 
   0  -2   2     4267.20     4526.56    115.64 o 
   1  -2   2        7.09       11.66      0.35 o 
   2  -2   2       28.63       34.56      0.68 o 
   3  -2   2      624.43      658.35      7.23 o 
   4  -2   2        1.07       -0.39      0.39 o 
   5  -2   2        0.85       -0.04      0.68 o 
   6  -2   2       34.67       33.43      1.57 o 
   7  -2   2        2.47        0.68      1.56 o 
  -7  -1   2        1.31        1.91      2.03 o 
  -6  -1   2        1.49        0.59      2.06 o 
  -5  -1   2        1.29       -0.30      0.61 o 
  -4  -1   2       14.83       14.47      0.62 o 
  -3  -1   2      102.55      118.61      1.15 o 
  -2  -1   2        0.06       -0.17      0.17 o 
  -1  -1   2     6265.94     5879.96     98.58 o 
   0  -1   2     9416.38     9253.83     22.93 o 
   1  -1   2       29.53       24.86      0.63 o 
   2  -1   2      473.71      491.37      5.20 o 
   3  -1   2       78.61       79.70      1.62 o 
   4  -1   2        4.18        9.61      0.46 o 
   5  -1   2       92.76       95.16      1.33 o 
   6  -1   2       31.90       27.68      1.94 o 
   7  -1   2       13.27       17.56      1.33 o 
  -7   0   2        0.89       -0.33      0.98 o 
  -6   0   2       12.27       10.49      1.36 o 
  -5   0   2       65.13       70.55      2.00 o 
  -4   0   2       30.62       29.44      1.33 o 
  -3   0   2      409.58      399.30      1.28 o 
  -2   0   2      344.21      344.03      1.17 o 
  -1   0   2     3060.01     3002.18     26.81 o 
   0   0   2      187.87      177.16      1.59 o 
   1   0   2       84.63       85.89      1.99 o 
   2   0   2     1523.40     1477.08      3.42 o 
   3   0   2      558.14      534.49     19.11 o 
   4   0   2      351.67      331.24      3.76 o 
   5   0   2       30.22       24.85      0.76 o 
   6   0   2        0.02       -0.32      1.49 o 
   7   0   2       10.16        6.17      1.40 o 
  -7   1   2        4.30       -0.48      1.03 o 
  -6   1   2       34.00       37.19      3.13 o 
  -5   1   2      244.16      263.67      5.87 o 
  -4   1   2      105.40      107.68      1.00 o 
  -3   1   2        0.07       -0.07      0.07 o 
  -2   1   2      841.86      819.60      7.08 o 
  -1   1   2       36.68       52.00      0.71 o 
   0   1   2      299.90      291.78      2.03 o 
   1   1   2     4485.15     4136.06     14.54 o 
   2   1   2     1200.83     1041.57      8.49 o 
   3   1   2       61.80       47.80      1.47 o 
   4   1   2       10.62        9.25      0.46 o 
   5   1   2       35.43       31.67      0.81 o 
   6   1   2       69.85       71.03      1.49 o 
   7   1   2        9.81        8.12      1.35 o 
  -7   2   2        7.32        5.01      2.10 o 
  -6   2   2       26.90       30.16      1.97 o 
  -5   2   2       44.74       47.66      1.16 o 
  -4   2   2       54.78       49.97      1.97 o 
  -3   2   2        6.48        7.51      0.33 o 
  -2   2   2        1.47        0.94      0.23 o 
  -1   2   2     1348.71     1258.45      7.89 o 
   0   2   2     3182.32     3393.26     34.16 o 
   1   2   2     4888.27     4555.27    110.70 o 
   2   2   2      316.17      306.96      4.23 o 
   3   2   2      352.24      332.63      3.39 o 
   4   2   2       24.37       27.17      0.63 o 
   5   2   2       68.54       65.72      0.98 o 
   6   2   2       12.59       11.69      1.08 o 
   7   2   2        7.50        7.62      1.43 o 
  -7   3   2       11.53       12.90      2.88 o 
  -6   3   2       42.67       47.70      1.91 o 
  -5   3   2       38.23       41.90      1.21 o 
  -4   3   2      163.43      157.94      1.71 o 
  -3   3   2       54.92       51.56      1.26 o 
  -2   3   2      601.83      629.28      7.54 o 
  -1   3   2      836.57      882.00      7.50 o 
   0   3   2      830.04      897.97     10.84 o 
   1   3   2     3624.70     3772.77     19.04 o 
   2   3   2       76.13       89.81      0.79 o 
   3   3   2       28.51       20.59      0.56 o 
   4   3   2      240.97      248.15      4.03 o 
   5   3   2       34.13       30.75      2.11 o 
   6   3   2        1.03        2.80      1.06 o 
   7   3   2        3.22        2.05      2.43 o 
  -6   4   2        9.07        6.64      1.60 o 
  -5   4   2      342.15      358.02      2.59 o 
  -4   4   2      201.11      194.59      3.62 o 
  -3   4   2      390.79      416.60      4.96 o 
  -2   4   2       80.50       77.30      2.13 o 
  -1   4   2      218.80      301.32      3.09 o 
   0   4   2      889.98     1002.01     15.74 o 
   1   4   2      128.90      157.62      2.87 o 
   2   4   2      535.94      524.91      6.49 o 
   3   4   2      424.58      404.16      4.53 o 
   4   4   2        6.06        4.32      0.65 o 
   5   4   2      130.55      139.56      1.75 o 
   6   4   2       47.89       47.11      3.10 o 
   7   4   2        0.01       -0.50      1.12 o 
  -6   5   2       19.50       17.81      1.74 o 
  -5   5   2       65.87       67.10      1.48 o 
  -4   5   2       83.27       87.41      1.44 o 
  -3   5   2      129.15      148.80      1.16 o 
  -2   5   2      121.28      136.35      1.02 o 
  -1   5   2       80.10      121.26      2.41 o 
   0   5   2      592.63      615.99      5.63 o 
   1   5   2      673.34      733.95      4.69 o 
   2   5   2       82.51       70.77      1.89 o 
   3   5   2       16.05       12.35      0.74 o 
   4   5   2      145.49      156.64      2.08 o 
   5   5   2      103.09      102.10      2.87 o 
   6   5   2       11.16        0.24      3.41 o 
  -6   6   2        0.61       -0.57      0.82 o 
  -5   6   2       56.70       65.32      2.21 o 
  -4   6   2       89.86      105.47      2.45 o 
  -3   6   2        5.44        6.17      0.79 o 
  -2   6   2        9.41       11.47      1.05 o 
  -1   6   2      220.29      198.18      3.87 o 
   0   6   2       31.67       32.03      1.05 o 
   1   6   2      391.37      445.25     27.30 o 
   2   6   2      322.57      342.18      6.17 o 
   3   6   2       56.89       54.78      1.47 o 
   4   6   2      113.00      113.51      2.73 o 
   5   6   2        2.00       -0.85      0.85 o 
  -6   7   2        0.29       -1.42      1.42 o 
  -5   7   2       95.26      118.21      1.88 o 
  -4   7   2       13.64       14.01      1.41 o 
  -3   7   2       99.94      101.94      1.89 o 
  -2   7   2       44.44       45.54      3.39 o 
  -1   7   2       51.92       57.92      1.91 o 
   0   7   2      155.74      166.00      4.12 o 
   1   7   2      133.88      138.76      3.07 o 
   2   7   2      609.95      650.52     11.67 o 
   3   7   2        5.91        2.68      0.63 o 
   4   7   2        0.03       -0.96      0.96 o 
   5   7   2        3.03       -0.99      0.99 o 
  -5   8   2        2.78        1.55      1.74 o 
  -4   8   2       17.44       12.42      2.77 o 
  -3   8   2       20.20       15.77      1.42 o 
  -2   8   2        0.24       -0.38      0.78 o 
  -1   8   2      511.03      530.82      6.67 o 
   0   8   2        0.05       -0.34      0.34 o 
   1   8   2      537.02      548.46      2.74 o 
   2   8   2       96.31      101.42      1.89 o 
   3   8   2       29.11       31.11      0.88 o 
   4   8   2       47.47       48.25      1.39 o 
   5   8   2       17.05        8.68      2.65 o 
  -5   9   2        2.80        0.23      1.36 o 
  -4   9   2       52.50       51.99      5.97 o 
  -3   9   2        6.86        3.93      2.00 o 
  -2   9   2      560.38      546.05     11.14 o 
  -1   9   2       62.69       59.78      0.90 o 
   0   9   2       76.01       71.69      2.33 o 
   1   9   2      249.21      246.40     14.57 o 
   2   9   2       52.25       48.63      4.00 o 
   3   9   2       73.82       85.50      1.39 o 
   4   9   2       48.77       49.47      2.43 o 
   5   9   2        3.48        0.25      0.31 o 
  -4  10   2       36.43       33.52      2.61 o 
  -3  10   2      129.47      130.75      1.87 o 
  -2  10   2       27.62       29.95      2.01 o 
  -1  10   2      110.78      102.71      2.30 o 
   0  10   2       64.71       61.62      1.33 o 
   1  10   2      180.12      178.22      4.46 o 
   2  10   2       35.87       36.04      1.81 o 
   3  10   2        0.01        0.27      1.22 o 
  -3  11   2       36.37       35.45      1.78 o 
  -2  11   2        5.92        5.71      1.60 o 
  -1  11   2        5.95        2.86      1.41 o 
   0  11   2       14.13        7.29      1.08 o 
   1  11   2        2.58        0.01      0.23 o 
   2  11   2        1.30       -0.95      0.95 o 
   3  11   2       11.98       10.29      3.35 o 
  -2  12   2       18.60       19.02      2.74 o 
  -1  12   2        0.81       -0.09      0.44 o 
   0  12   2        0.56       -1.38      1.38 o 
   1  12   2       17.29       15.05      1.47 o 
   2  12   2       15.15       11.08      1.52 o 
  -2 -10   3        6.57        2.88      2.19 o 
  -1 -10   3        2.05        0.73      2.01 o 
   0 -10   3       31.85       33.24      3.53 o 
   1 -10   3       28.33       24.49      2.08 o 
   2 -10   3       65.21       58.66      3.71 o 
   3 -10   3        0.58        1.08      3.57 o 
  -3  -9   3        0.07        0.04      1.05 o 
  -2  -9   3        1.54       -1.39      1.86 o 
  -1  -9   3      133.11      132.83      1.95 o 
   0  -9   3        6.15        4.79      1.26 o 
   1  -9   3       51.21       54.36      1.75 o 
   2  -9   3        4.44        1.45      1.26 o 
   3  -9   3        0.85       -0.43      0.89 o 
   4  -9   3       19.13       19.36      2.59 o 
  -4  -8   3        9.35       13.01      3.67 o 
  -3  -8   3        4.66        2.60      1.73 o 
  -2  -8   3       52.13       48.15      3.71 o 
  -1  -8   3        1.82        0.22      0.32 o 
   0  -8   3        6.73        2.42      0.89 o 
   1  -8   3        0.03       -0.55      0.80 o 
   2  -8   3       35.13       25.60      1.08 o 
   3  -8   3       48.12       43.46      2.80 o 
   4  -8   3        1.22       -0.54      1.30 o 
   5  -8   3        0.01       -1.56      1.56 o 
  -4  -7   3       52.42       54.74      2.69 o 
  -3  -7   3       66.03       66.96      1.52 o 
  -2  -7   3       55.80       50.11      1.27 o 
  -1  -7   3        1.01       -0.81      0.81 o 
   0  -7   3        5.06        6.57      0.75 o 
   1  -7   3        2.49        3.04      0.86 o 
   2  -7   3      138.35      132.80      1.35 o 
   3  -7   3       36.17       29.05      1.30 o 
   4  -7   3        4.04        5.18      1.87 o 
   5  -7   3        0.06       -1.04      2.17 o 
  -5  -6   3       16.38       13.73      1.70 o 
  -4  -6   3       23.59       19.10      1.34 o 
  -3  -6   3       22.71       20.29      1.37 o 
  -2  -6   3       29.96       24.04      1.45 o 
  -1  -6   3       82.59       77.81      1.30 o 
   0  -6   3      203.73      195.31      3.93 o 
   1  -6   3      583.69      610.51      5.28 o 
   2  -6   3        8.57        5.77      0.70 o 
   3  -6   3        0.04        0.16      0.92 o 
   4  -6   3       71.68       71.41      2.92 o 
   5  -6   3        2.30        0.20      2.31 o 
   6  -6   3       60.28       80.27      9.67 o 
  -5  -5   3        1.47        0.66      1.72 o 
  -4  -5   3       15.88       16.92      1.10 o 
  -3  -5   3       37.95       31.45      1.30 o 
  -2  -5   3      296.32      312.24      1.68 o 
  -1  -5   3      145.05      160.59      3.04 o 
   0  -5   3       70.82       66.22      2.32 o 
   1  -5   3      157.48      154.02      2.91 o 
   2  -5   3       30.21       27.17      1.35 o 
   3  -5   3      939.29      933.94      9.54 o 
   4  -5   3      148.61      146.27      7.76 o 
   5  -5   3       34.64       45.27      5.85 o 
   6  -5   3        4.00        1.15      1.47 o 
  -6  -4   3        1.01        0.22      2.28 o 
  -5  -4   3       37.78       44.65      1.37 o 
  -4  -4   3       30.12       31.34      1.13 o 
  -3  -4   3      221.59      229.11      3.39 o 
  -2  -4   3       17.07       15.99      0.61 o 
  -1  -4   3       37.13       42.51      0.80 o 
   0  -4   3      105.03       96.60      1.42 o 
   1  -4   3       35.53       27.76      0.50 o 
   2  -4   3     1228.42     1242.84      4.16 o 
   3  -4   3        7.05        5.68      0.64 o 
   4  -4   3       12.70       12.62      1.61 o 
   5  -4   3       41.55       37.42      3.90 o 
   6  -4   3        0.26       -0.88      1.77 o 
  -6  -3   3       11.95       10.91      1.58 o 
  -5  -3   3       28.55       26.38      1.04 o 
  -4  -3   3        1.85        0.31      0.42 o 
  -3  -3   3       17.16       13.97      0.51 o 
  -2  -3   3       29.41       24.48      0.46 o 
  -1  -3   3       31.83       26.53      0.66 o 
   0  -3   3      666.24      756.49      7.69 o 
   1  -3   3      463.43      477.46      2.80 o 
   2  -3   3       53.41       51.85      0.71 o 
   3  -3   3        0.01       -0.15      0.17 o 
   4  -3   3        8.92        9.77      0.76 o 
   5  -3   3       79.92       78.07      3.35 o 
   6  -3   3        0.02        0.87      1.85 o 
   7  -3   3        0.15       -0.32      1.84 o 
  -6  -2   3       11.11       11.61      1.78 o 
  -5  -2   3       12.50        9.88      0.99 o 
  -4  -2   3       20.80       19.92      0.66 o 
  -3  -2   3      146.11      144.19      2.96 o 
  -2  -2   3       74.99       82.67      1.27 o 
  -1  -2   3      743.76      766.64      5.09 o 
   0  -2   3      190.29      215.46      2.14 o 
   1  -2   3        0.27        0.47      0.27 o 
   2  -2   3      339.24      319.22      4.96 o 
   3  -2   3      954.51     1023.86      6.01 o 
   4  -2   3        8.60        4.80      0.79 o 
   5  -2   3        0.02       -0.29      0.29 o 
   6  -2   3        0.03       -0.10      1.30 o 
   7  -2   3        0.06        0.21      2.36 o 
  -6  -1   3       11.96       11.39      1.44 o 
  -5  -1   3        1.00       -0.82      0.82 o 
  -4  -1   3      599.86      611.69      8.52 o 
  -3  -1   3       11.76        8.13      0.47 o 
  -2  -1   3      144.69      172.75      2.75 o 
  -1  -1   3      135.83      156.05      2.06 o 
   0  -1   3      270.78      254.50      1.38 o 
   1  -1   3     1323.16     1265.75      6.48 o 
   2  -1   3     2232.98     2239.48     15.85 o 
   3  -1   3        0.53       -0.11      0.24 o 
   4  -1   3        0.00        0.28      0.25 o 
   5  -1   3        3.90        0.93      0.89 o 
   6  -1   3       25.18       17.44      1.55 o 
   7  -1   3       23.55       20.11      1.82 o 
  -6   0   3        1.54       -2.17      2.17 o 
  -5   0   3       51.13       50.68      1.42 o 
  -4   0   3        0.42       -0.60      0.60 o 
  -3   0   3       14.71       11.17      0.53 o 
  -2   0   3        1.72        4.95      0.33 o 
  -1   0   3     6085.31     5888.63      9.88 o 
   0   0   3      399.88      383.75      1.83 o 
   1   0   3      239.26      218.26      4.25 o 
   2   0   3      266.14      282.08      7.27 o 
   3   0   3      108.93      124.54      1.19 o 
   4   0   3       12.52       11.81      0.41 o 
   5   0   3       88.19       82.66      1.30 o 
   6   0   3       52.00       55.56      2.68 o 
   7   0   3        0.48       -0.63      0.99 o 
  -5   1   3        0.15        0.03      0.57 o 
  -4   1   3      155.79      163.29      1.27 o 
  -3   1   3      145.57      148.34      2.06 o 
  -2   1   3      559.46      571.45      4.29 o 
  -1   1   3       37.63       39.18      0.85 o 
   0   1   3      451.07      478.22      5.59 o 
   1   1   3       15.93       24.70      0.28 o 
   2   1   3        2.25        0.38      0.28 o 
   3   1   3     1272.59     1132.32     13.08 o 
   4   1   3      107.28      100.55      0.91 o 
   5   1   3       27.42       30.02      3.24 o 
   6   1   3       12.70        5.99      1.21 o 
   7   1   3        0.15       -0.97      0.97 o 
  -6   2   3        0.03       -1.47      1.78 o 
  -5   2   3        4.68        3.35      2.32 o 
  -4   2   3      736.11      762.24      8.80 o 
  -3   2   3        0.39        0.04      0.33 o 
  -2   2   3       83.00       85.39      0.42 o 
  -1   2   3        2.57        5.04      0.32 o 
   0   2   3      155.22      185.91      5.16 o 
   1   2   3     1939.32     1962.57      8.99 o 
   2   2   3      487.37      463.94      2.80 o 
   3   2   3      381.50      328.87     10.83 o 
   4   2   3        0.14       -0.79      1.02 o 
   5   2   3       33.34       33.02      1.27 o 
   6   2   3       35.25       35.44      1.05 o 
   7   2   3        0.05       -0.15      1.36 o 
  -6   3   3       17.19       15.57      1.57 o 
  -5   3   3      321.81      339.51      3.55 o 
  -4   3   3       76.82       64.46      1.74 o 
  -3   3   3       16.08       20.85      0.58 o 
  -2   3   3      938.01      854.12      7.77 o 
  -1   3   3       99.97      112.29      0.76 o 
   0   3   3      903.72      915.85      4.94 o 
   1   3   3       28.83       23.63      0.73 o 
   2   3   3       44.59       39.55      1.02 o 
   3   3   3      165.60      163.30      2.16 o 
   4   3   3        0.06       -0.63      0.63 o 
   5   3   3      251.96      258.85      1.59 o 
   6   3   3       10.65        9.77      1.49 o 
   7   3   3        3.45        3.04      1.64 o 
  -6   4   3       39.07       39.06      1.70 o 
  -5   4   3       77.25       68.42      1.53 o 
  -4   4   3        8.37        5.92      1.04 o 
  -3   4   3      615.88      631.20     12.86 o 
  -2   4   3      321.23      357.44      4.92 o 
  -1   4   3       12.37       10.87      0.42 o 
   0   4   3      223.71      243.22      4.70 o 
   1   4   3      355.72      373.26      3.07 o 
   2   4   3     2744.54     2762.62     16.97 o 
   3   4   3      142.13      139.28      1.11 o 
   4   4   3       74.34       67.69      2.45 o 
   5   4   3       62.74       67.22      1.40 o 
   6   4   3        6.23        4.88      1.54 o 
   7   4   3       13.70       17.16      1.89 o 
  -6   5   3       39.39       39.27      2.43 o 
  -5   5   3        1.02       -1.31      1.31 o 
  -4   5   3       65.34       71.21      1.33 o 
  -3   5   3        0.04       -0.35      0.35 o 
  -2   5   3        2.42        2.80      0.47 o 
  -1   5   3       36.15       49.11      1.24 o 
   0   5   3      422.88      503.24      6.94 o 
   1   5   3     1787.28     1872.94     12.54 o 
   2   5   3      293.07      338.71      7.57 o 
   3   5   3        1.61        1.05      0.49 o 
   4   5   3        7.44       10.21      1.05 o 
   5   5   3       87.00       85.19      1.60 o 
   7   5   3        0.36        0.00      0.01 o 
  -6   6   3        6.62        5.85      1.85 o 
  -5   6   3        7.02        3.01      1.51 o 
  -4   6   3        3.30        0.22      0.83 o 
  -3   6   3        5.20        3.65      0.69 o 
  -2   6   3       23.80       18.70      0.53 o 
  -1   6   3        6.78        5.79      0.84 o 
   0   6   3      743.23      754.69      7.56 o 
   1   6   3        4.50        3.48      0.84 o 
   2   6   3       27.51       25.70      0.94 o 
   3   6   3        2.91        2.73      0.97 o 
   4   6   3       47.12       38.80      1.56 o 
   5   6   3        0.55       -1.63      1.63 o 
  -6   7   3        0.16       -1.47      1.68 o 
  -5   7   3        0.86       -1.02      1.02 o 
  -4   7   3       11.95       10.82      1.36 o 
  -3   7   3      381.74      405.67      5.26 o 
  -2   7   3       14.69       13.19      0.70 o 
  -1   7   3       61.24       63.10      1.51 o 
   0   7   3        8.86        6.79      0.70 o 
   1   7   3      228.33      234.92      1.63 o 
   2   7   3      327.36      322.26     30.98 o 
   3   7   3       64.84       65.82      2.37 o 
   4   7   3       72.04       73.41      1.81 o 
   5   7   3        9.04        3.49      2.04 o 
   6   7   3        0.11       -0.79      1.77 o 
  -5   8   3        0.69       -0.15      1.18 o 
  -4   8   3      146.25      148.28      1.61 o 
  -3   8   3      166.23      166.71      2.53 o 
  -2   8   3        0.11       -0.52      0.52 o 
  -1   8   3       10.75       10.95      0.65 o 
   0   8   3       69.78       67.21      1.07 o 
   1   8   3     1477.82     1516.50     45.19 o 
   2   8   3       16.87       14.73      0.85 o 
   3   8   3       63.57       61.28      2.90 o 
   6   8   3       21.75       25.38      2.66 o 
  -5   9   3        0.57       -1.01      1.40 o 
  -4   9   3       70.52       72.59      1.56 o 
  -3   9   3       15.49       13.13      1.27 o 
  -2   9   3      220.64      215.01     12.71 o 
  -1   9   3        0.09       -0.86      0.86 o 
   0   9   3      870.58      918.57     18.76 o 
   1   9   3        3.88        3.18      1.00 o 
   2   9   3       18.88       18.28      1.01 o 
   3   9   3       67.80       64.85      1.32 o 
  -4  10   3       39.02       38.29      1.97 o 
  -3  10   3      207.07      203.78      2.72 o 
  -2  10   3        4.02       -0.09      1.28 o 
  -1  10   3       13.32       13.55      1.03 o 
   0  10   3        4.89        3.37      1.26 o 
   1  10   3       13.57       13.91      1.83 o 
   2  10   3       37.83       38.96      1.44 o 
   3  10   3        0.79        1.30      1.34 o 
   4  10   3        4.75        1.77      2.41 o 
  -4  11   3        1.35       -0.08      0.59 o 
  -3  11   3       20.53       22.66      2.65 o 
  -2  11   3        0.15       -0.89      1.18 o 
  -1  11   3        0.46       -1.13      1.13 o 
   0  11   3       24.73       21.57      1.19 o 
   1  11   3        9.87        4.50      1.44 o 
   2  11   3       24.53       17.84      1.76 o 
   3  11   3        0.97        2.50      1.40 o 
  -3  12   3        8.41       10.78      2.06 o 
  -2  12   3       29.68       30.59      2.07 o 
  -1  12   3       50.84       45.31      2.35 o 
   0  12   3       17.67       12.18      1.47 o 
   1  12   3        1.75       -0.68      0.79 o 
   2  12   3        3.14        1.41      1.46 o 
   3  12   3       14.95       13.44      2.19 o 
   1  13   3        4.55        1.11      2.66 o 
   0 -10   4        0.13        4.39      4.14 o 
   1 -10   4        3.44        1.20      2.19 o 
   2 -10   4       22.79       13.75      1.98 o 
  -2  -9   4        7.26        4.34      2.06 o 
  -1  -9   4        0.64       -0.41      0.89 o 
   0  -9   4        0.63        1.55      1.69 o 
   1  -9   4       79.12       75.76      1.94 o 
   2  -9   4        0.22       -2.19      2.19 o 
   3  -9   4       80.59       92.35      3.16 o 
  -3  -8   4        0.63       -0.81      0.81 o 
  -2  -8   4       26.20       22.33      3.70 o 
  -1  -8   4       21.62       21.56      2.09 o 
   0  -8   4       12.79       12.30      1.24 o 
   1  -8   4        0.08       -0.71      0.71 o 
   2  -8   4       36.94       39.06      1.23 o 
   3  -8   4       29.77       30.68      1.37 o 
   4  -8   4       15.58       14.87      2.27 o 
  -4  -7   4        8.50       12.48      2.42 o 
  -3  -7   4       48.38       47.21      2.26 o 
  -2  -7   4        2.75        2.27      1.74 o 
  -1  -7   4        2.32        0.04      0.84 o 
   0  -7   4        0.01       -0.29      0.48 o 
   1  -7   4        1.86        1.18      0.96 o 
   2  -7   4       59.39       58.00      1.01 o 
   3  -7   4      103.19      105.66      3.73 o 
   4  -7   4       46.21       48.40      3.01 o 
   5  -7   4        2.17        1.43      2.37 o 
  -4  -6   4       40.88       45.92      2.04 o 
  -3  -6   4        0.08       -0.76      0.76 o 
  -2  -6   4       55.85       48.45      1.27 o 
  -1  -6   4        0.68       -0.08      0.45 o 
   0  -6   4      197.43      208.32      2.16 o 
   1  -6   4       37.93       28.91      1.18 o 
   2  -6   4      115.25      115.61      1.32 o 
   3  -6   4      427.89      436.45      1.95 o 
   4  -6   4        1.71       -0.08      1.55 o 
   5  -6   4        1.62       -0.02      1.64 o 
   6  -6   4       38.78       50.60      6.53 o 
  -5  -5   4        3.67        3.01      1.67 o 
  -4  -5   4        0.69       -0.07      0.49 o 
  -3  -5   4       30.21       21.70      0.87 o 
  -2  -5   4      101.55      107.05      3.23 o 
  -1  -5   4      335.93      340.72      4.98 o 
   0  -5   4      274.59      292.19      4.55 o 
   1  -5   4        0.91        0.91      0.59 o 
   2  -5   4      270.53      287.56      3.36 o 
   3  -5   4      124.65      117.19      1.07 o 
   4  -5   4       16.34       12.62      1.38 o 
   5  -5   4       43.69       56.34      9.50 o 
   6  -5   4        0.01        0.07      6.54 o 
  -5  -4   4        3.11        1.35      1.55 o 
  -3  -4   4      229.51      243.71      4.14 o 
  -2  -4   4      192.21      195.01      3.08 o 
  -1  -4   4       31.83       28.07      0.93 o 
   0  -4   4        5.17        3.15      0.65 o 
   1  -4   4      100.37      108.55      1.00 o 
   2  -4   4      379.17      364.81      3.81 o 
   3  -4   4       35.53       27.21      1.08 o 
   4  -4   4      188.45      217.89     14.71 o 
   5  -4   4       20.49       18.99      1.75 o 
   6  -4   4        1.47       -0.41      1.58 o 
  -6  -3   4        5.44        0.85      2.38 o 
  -5  -3   4       26.89       32.74      1.49 o 
  -4  -3   4        7.25        5.33      0.99 o 
  -3  -3   4      186.85      192.71      2.55 o 
  -2  -3   4        0.37       -0.38      0.38 o 
  -1  -3   4       34.44       32.32      0.95 o 
   0  -3   4      231.08      247.12      2.02 o 
   1  -3   4       46.65       48.11      0.69 o 
   2  -3   4      424.83      436.00      5.67 o 
   3  -3   4      298.77      305.24      6.34 o 
   4  -3   4      165.75      165.54      3.27 o 
   5  -3   4       82.84       84.24      3.16 o 
   6  -3   4        1.19       -1.72      1.95 o 
   7  -3   4        0.13       -1.59      2.29 o 
  -6  -2   4        4.49        2.38      1.50 o 
  -5  -2   4       42.93       36.66      1.07 o 
  -4  -2   4       24.31       25.02      0.75 o 
  -3  -2   4       13.60       10.74      0.65 o 
  -2  -2   4        0.02       -0.14      0.36 o 
  -1  -2   4     2022.77     2068.26      8.17 o 
   0  -2   4      372.59      350.05      2.57 o 
   1  -2   4      861.16      920.81      8.50 o 
   2  -2   4       28.74       24.65      0.57 o 
   3  -2   4        7.31        7.18      0.40 o 
   4  -2   4      108.86      111.79      5.97 o 
   5  -2   4        1.87       -0.70      0.70 o 
   6  -2   4        9.33        7.45      1.94 o 
   7  -2   4       11.36       14.43      2.56 o 
  -6  -1   4        6.59        2.83      1.57 o 
  -5  -1   4        0.03       -1.11      1.11 o 
  -4  -1   4       80.46       88.16      1.38 o 
  -3  -1   4       13.66        9.23      0.57 o 
  -2  -1   4     1520.66     1547.97      6.18 o 
  -1  -1   4      803.77      785.08      6.63 o 
   0  -1   4       33.10       39.77      0.49 o 
   1  -1   4     1895.49     1892.05      2.79 o 
   2  -1   4       45.18       50.51      1.44 o 
   3  -1   4       17.69       28.71      1.40 o 
   4  -1   4      278.38      284.86      1.49 o 
   5  -1   4        6.32        4.76      0.84 o 
   6  -1   4        0.25       -1.42      1.42 o 
   7  -1   4       13.17        8.92      1.72 o 
  -6   0   4        3.13        0.90      2.83 o 
  -5   0   4       90.80      101.64      1.72 o 
  -4   0   4        0.87        0.41      0.76 o 
  -3   0   4      100.89       90.71      2.12 o 
  -2   0   4      735.40      775.50      5.37 o 
  -1   0   4      120.13      114.29      0.93 o 
   0   0   4      480.47      434.12      3.66 o 
   1   0   4      212.00      207.71      3.00 o 
   2   0   4       11.05       12.78      0.49 o 
   3   0   4      387.40      342.29      3.70 o 
   4   0   4       82.64       81.80      1.24 o 
   5   0   4       55.81       44.89      1.52 o 
   6   0   4       52.67       46.97      1.26 o 
   7   0   4        0.35       -1.00      1.00 o 
  -6   1   4        0.96       -1.36      1.87 o 
  -5   1   4        6.79        4.85      1.08 o 
  -4   1   4        1.33        1.21      0.82 o 
  -3   1   4        1.34       -0.35      0.41 o 
  -2   1   4      560.80      604.07      3.09 o 
  -1   1   4      736.96      671.83      2.31 o 
   0   1   4       29.68       31.88      0.69 o 
   1   1   4       65.48       72.03      0.47 o 
   2   1   4      242.10      207.35      1.52 o 
   3   1   4       25.57       16.05      0.44 o 
   4   1   4      159.34      163.70      1.79 o 
   5   1   4       67.04       64.99      1.43 o 
   6   1   4        7.08        4.97      1.02 o 
   7   1   4        0.27       -1.14      1.54 o 
  -6   2   4        2.88        1.00      2.32 o 
  -5   2   4       22.87       27.24      1.72 o 
  -4   2   4      181.57      195.82      3.56 o 
  -3   2   4       42.49       36.42      0.98 o 
  -2   2   4      766.93      750.73      3.57 o 
  -1   2   4      434.67      416.55      1.65 o 
   0   2   4       36.10       27.66      1.76 o 
   1   2   4      796.85      718.15      6.67 o 
   2   2   4       52.33       48.13      0.68 o 
   3   2   4      705.27      654.98      4.07 o 
   4   2   4      187.92      178.70      3.96 o 
   5   2   4       36.54       35.69      1.11 o 
   6   2   4        6.22        2.04      1.04 o 
   7   2   4        0.12       -1.85      1.85 o 
  -6   3   4        0.27        0.24      2.26 o 
  -5   3   4      361.88      402.36     10.66 o 
  -4   3   4      123.77      118.07      1.50 o 
  -3   3   4      246.39      258.66      3.60 o 
  -2   3   4      335.15      332.80      4.53 o 
  -1   3   4      295.59      285.19      3.52 o 
   0   3   4      930.35      872.66      8.63 o 
   1   3   4      908.03      958.40      6.11 o 
   2   3   4     1935.54     1925.75      5.85 o 
   3   3   4        0.13       -0.07      0.07 o 
   4   3   4       13.70        7.58      0.63 o 
   5   3   4      150.78      148.27      1.60 o 
   6   3   4        5.27        3.14      1.25 o 
   7   3   4        8.41        9.48      3.64 o 
  -6   4   4      104.43      115.42      6.08 o 
  -5   4   4       13.27       11.29      1.39 o 
  -4   4   4       11.07        9.08      1.02 o 
  -3   4   4       91.98       94.06      3.92 o 
  -2   4   4      164.44      173.00      2.45 o 
  -1   4   4      584.77      578.50      8.31 o 
   0   4   4        9.53        8.31      0.32 o 
   1   4   4     1216.79     1254.25      8.59 o 
   2   4   4      618.16      667.23      3.42 o 
   3   4   4      288.63      295.25      3.21 o 
   4   4   4      359.72      332.07      4.37 o 
   5   4   4      153.76      160.61      2.16 o 
   6   4   4        0.83       -0.04      0.18 o 
   7   4   4        0.01       -1.85      1.85 o 
  -6   5   4        4.00        1.83      1.86 o 
  -5   5   4        0.96       -0.57      1.87 o 
  -4   5   4       40.42       42.52      1.42 o 
  -3   5   4       15.61       12.24      0.57 o 
  -2   5   4      196.31      195.03      2.13 o 
  -1   5   4        5.83        0.80      0.51 o 
   0   5   4       46.59       52.76      0.49 o 
   1   5   4     1365.77     1460.64      7.19 o 
   2   5   4      241.53      241.68      3.92 o 
   3   5   4       70.25       56.53      1.59 o 
   4   5   4      414.69      417.74     24.12 o 
   5   5   4        5.49        5.77      1.36 o 
   6   5   4        4.45        3.19      1.25 o 
   7   5   4        0.12       -0.36      4.49 o 
  -6   6   4        0.92       -0.16      2.23 o 
  -5   6   4        2.90        2.89      1.53 o 
  -4   6   4      106.25      108.76      4.44 o 
  -3   6   4       33.33       35.43      1.28 o 
  -2   6   4       15.19       18.06      0.55 o 
  -1   6   4      149.61      180.56      2.31 o 
   0   6   4        0.10       -0.31      0.31 o 
   1   6   4        0.16       -0.35      0.35 o 
   2   6   4       95.87       91.35      1.27 o 
   3   6   4       35.41       30.60      1.97 o 
   4   6   4       23.25       15.95      3.54 o 
   5   6   4       11.46        9.94      1.47 o 
   6   6   4       18.38       14.98      1.70 o 
  -6   7   4        4.30        3.56      2.18 o 
  -5   7   4        1.47       -1.05      1.05 o 
  -4   7   4        1.66       -0.86      0.86 o 
  -3   7   4       82.96       91.99      1.07 o 
  -2   7   4      124.78      139.82      1.25 o 
  -1   7   4      104.62      106.64      0.75 o 
   0   7   4       22.81       22.92      2.88 o 
   1   7   4      228.91      216.96      1.86 o 
   2   7   4       37.79       34.89      1.12 o 
   3   7   4       70.54       81.73      4.63 o 
   4   7   4      101.51      110.25      3.68 o 
   5   7   4        0.09       -1.17      1.17 o 
   6   7   4        6.74       13.80      4.78 o 
  -5   8   4        2.64        1.31      1.72 o 
  -4   8   4       54.85       64.29      3.38 o 
  -3   8   4      270.47      290.32      1.73 o 
  -2   8   4      161.02      152.82      2.14 o 
  -1   8   4       16.76       18.44      1.41 o 
   0   8   4        1.27       -0.58      0.58 o 
   1   8   4      312.78      303.69     19.24 o 
   2   8   4       30.13       29.99      1.22 o 
   3   8   4      389.47      451.83     20.38 o 
   4   8   4       25.53       22.16      1.73 o 
   5   8   4        3.05        5.74      3.78 o 
   6   8   4        2.84        0.14      2.54 o 
  -5   9   4        6.29        5.47      2.19 o 
  -4   9   4      157.28      180.25      2.57 o 
  -3   9   4       24.83       23.36      1.21 o 
  -2   9   4        5.15        1.81      1.08 o 
  -1   9   4        0.02       -0.91      0.91 o 
   0   9   4      647.92      643.96      3.01 o 
   1   9   4       14.66        7.17      1.45 o 
   2   9   4      120.64      115.43      4.39 o 
   3   9   4       16.55       17.56      1.73 o 
   4   9   4        4.35        4.80      2.18 o 
   5   9   4        6.30        3.70      2.75 o 
  -4  10   4        4.47        6.33      2.26 o 
  -3  10   4       84.52       84.62      1.99 o 
  -2  10   4       22.77       21.46      1.45 o 
  -1  10   4      252.61      272.52     12.07 o 
   0  10   4        0.27        0.00      0.22 o 
   1  10   4        7.33        5.76      1.06 o 
   2  10   4        5.82        0.23      1.06 o 
   3  10   4       68.02       72.85      1.39 o 
   4  10   4        6.12        4.06      2.86 o 
  -4  11   4       10.05        8.38      2.41 o 
  -3  11   4       96.02      105.96      3.37 o 
  -2  11   4        2.69        1.22      1.50 o 
  -1  11   4       14.70       15.58      1.66 o 
   0  11   4       33.86       30.15      1.24 o 
   1  11   4        3.54        1.06      1.37 o 
   2  11   4      130.65      136.63      3.94 o 
   3  11   4       33.57       34.24      1.28 o 
  -3  12   4        0.54        0.39      1.17 o 
  -2  12   4       14.18       11.36      2.28 o 
  -1  12   4       78.94       80.91      2.13 o 
   0  12   4        1.66       -1.40      1.88 o 
   1  12   4       17.79       14.32      1.73 o 
   2  12   4       26.82       26.06      2.84 o 
   3  12   4        0.05       -1.38      1.38 o 
   0  13   4       11.37        2.85      2.33 o 
   1  13   4       11.99        4.49      1.91 o 
  -1  -9   5        3.07        2.80      2.27 o 
   0  -9   5        0.20       -1.04      1.77 o 
   1  -9   5       22.83       20.37      1.72 o 
   2  -9   5        8.60        5.39      1.81 o 
   3  -9   5       49.91       51.99      2.11 o 
  -2  -8   5       13.40       11.61      1.81 o 
  -1  -8   5        0.46       -0.04      0.14 o 
   0  -8   5        2.91        1.92      1.57 o 
   1  -8   5       53.46       50.85      1.38 o 
   2  -8   5        2.62        0.98      1.60 o 
   3  -8   5       36.24       33.96      1.63 o 
   4  -8   5        4.16        5.90      3.14 o 
  -3  -7   5       22.90       23.34      1.92 o 
  -2  -7   5       17.63       20.17      1.42 o 
  -1  -7   5        0.01       -0.68      0.68 o 
   0  -7   5       85.80       81.39      1.30 o 
   1  -7   5        1.66        1.54      1.05 o 
   2  -7   5       29.88       32.38      1.08 o 
   3  -7   5       14.07       14.07      1.33 o 
   4  -7   5       21.54       20.52      2.06 o 
   5  -7   5       14.83       17.42      3.63 o 
  -4  -6   5       10.24        8.82      2.40 o 
  -3  -6   5       18.96       18.39      1.53 o 
  -2  -6   5        1.84        0.13      0.63 o 
  -1  -6   5       49.30       49.88      1.00 o 
   0  -6   5        0.31       -0.56      0.56 o 
   1  -6   5        0.20        0.00      0.33 o 
   2  -6   5      196.38      216.63      2.22 o 
   3  -6   5      466.36      476.32      5.51 o 
   4  -6   5        0.36       -1.38      1.38 o 
   5  -6   5       15.05       17.40      2.17 o 
  -4  -5   5       19.19       21.35      2.07 o 
  -3  -5   5        2.96        0.57      0.52 o 
  -2  -5   5        3.87       -0.80      0.80 o 
  -1  -5   5       18.36       17.03      0.73 o 
   0  -5   5        5.62        2.61      0.70 o 
   1  -5   5       84.37       87.20      0.82 o 
   2  -5   5      560.44      561.74     11.38 o 
   3  -5   5       55.63       55.40      0.94 o 
   4  -5   5        0.18       -1.20      1.20 o 
   5  -5   5        1.62       -0.71      1.23 o 
   6  -5   5       13.16       17.93      3.27 o 
  -5  -4   5        0.16        0.05      3.20 o 
  -4  -4   5        9.52        7.61      1.23 o 
  -3  -4   5        0.03       -1.09      1.09 o 
  -2  -4   5        5.33       -0.56      0.78 o 
  -1  -4   5      420.13      423.20      5.18 o 
   0  -4   5      197.19      211.60      1.23 o 
   1  -4   5       75.68       74.32      1.08 o 
   2  -4   5       85.50       89.30      1.86 o 
   3  -4   5       41.87       32.42      0.87 o 
   4  -4   5        0.90       -0.45      0.76 o 
   5  -4   5        0.66       -0.71      0.71 o 
   6  -4   5       18.35       18.92      1.56 o 
  -5  -3   5        4.59        3.39      1.67 o 
  -4  -3   5        0.00       -0.96      0.96 o 
  -3  -3   5       17.26       17.69      0.95 o 
  -2  -3   5       33.49       30.86      0.73 o 
  -1  -3   5      792.26      809.08      7.27 o 
   0  -3   5      171.52      168.35      1.16 o 
   1  -3   5       82.81       85.59      0.77 o 
   2  -3   5      312.67      317.77      5.35 o 
   3  -3   5      286.95      310.03      2.69 o 
   4  -3   5       71.62       76.26      1.74 o 
   5  -3   5       11.67       15.68      1.06 o 
   6  -3   5        6.58        6.36      1.62 o 
  -5  -2   5       14.70        9.47      1.50 o 
  -4  -2   5      152.70      165.35      2.26 o 
  -3  -2   5       30.24       23.58      1.10 o 
  -2  -2   5      362.47      357.20      2.89 o 
  -1  -2   5      146.37      149.96      1.28 o 
   0  -2   5      116.82      106.01      1.85 o 
   1  -2   5      695.25      696.45      5.33 o 
   2  -2   5      411.50      460.02      3.63 o 
   3  -2   5      423.98      409.04      3.02 o 
   4  -2   5       54.24       48.32      2.30 o 
   5  -2   5        0.07       -0.04      0.45 o 
   6  -2   5       40.49       36.09      1.91 o 
   7  -2   5        0.58       -0.92      2.77 o 
  -6  -1   5        2.70       -0.09      1.31 o 
  -5  -1   5       41.66       40.90      1.16 o 
  -4  -1   5       56.57       58.19      1.37 o 
  -3  -1   5        0.41       -0.10      0.21 o 
  -2  -1   5      933.68      921.87      6.71 o 
  -1  -1   5      541.73      525.14      3.29 o 
   0  -1   5      151.88      144.26      1.38 o 
   1  -1   5      125.65      116.68      1.20 o 
   2  -1   5        0.08       -0.30      0.30 o 
   3  -1   5      163.43      131.45      2.58 o 
   4  -1   5        5.05        1.61      0.73 o 
   5  -1   5      122.41      141.43     11.99 o 
   6  -1   5       10.05        8.54      1.91 o 
   7  -1   5        0.92        3.10      2.48 o 
  -6   0   5       11.40       12.99      1.69 o 
  -5   0   5       39.58       42.29      1.94 o 
  -4   0   5       21.59       19.06      1.57 o 
  -3   0   5      263.93      280.42      3.05 o 
  -2   0   5       59.21       63.61      2.14 o 
  -1   0   5      103.00      107.24      1.85 o 
   0   0   5      112.36      112.40      1.29 o 
   1   0   5       76.62       83.52      2.74 o 
   2   0   5      311.31      251.79      3.79 o 
   3   0   5       54.47       60.52      0.84 o 
   4   0   5      175.51      168.45      3.74 o 
   5   0   5        6.65        3.85      0.86 o 
   6   0   5        1.45       -0.09      0.26 o 
   7   0   5        0.61       -1.69      1.69 o 
  -6   1   5       17.99       22.47      2.46 o 
  -5   1   5       45.08       41.66      1.22 o 
  -4   1   5       14.20       16.36      1.03 o 
  -3   1   5       37.05       29.84      0.62 o 
  -2   1   5        1.37       -0.04      0.23 o 
  -1   1   5      368.54      392.29      4.49 o 
   0   1   5        8.16       13.52      0.63 o 
   1   1   5      524.73      498.10      6.36 o 
   2   1   5       25.30       25.93      0.51 o 
   3   1   5      144.61      144.92      2.25 o 
   4   1   5        8.33        6.90      0.52 o 
   5   1   5        8.45        3.45      1.34 o 
   6   1   5        0.23       -0.68      0.68 o 
   7   1   5        2.06        1.93      1.60 o 
  -6   2   5       41.06       38.50      1.98 o 
  -5   2   5        3.83        3.90      1.21 o 
  -4   2   5       14.79       15.95      0.91 o 
  -3   2   5        4.03        2.37      0.60 o 
  -2   2   5      452.77      410.89      4.00 o 
  -1   2   5      350.78      411.53      4.93 o 
   0   2   5      913.49      909.98      3.59 o 
   1   2   5        2.71        4.79      0.30 o 
   2   2   5      146.77      162.59      1.59 o 
   3   2   5       31.58       30.80      0.59 o 
   4   2   5        4.14        1.49      0.82 o 
   5   2   5      218.41      220.28      1.91 o 
   6   2   5        0.25       -1.07      1.38 o 
   7   2   5        5.03        5.91      1.76 o 
  -6   3   5       13.53       11.91      1.94 o 
  -5   3   5        3.99        4.84      1.26 o 
  -4   3   5        0.19       -0.52      1.74 o 
  -3   3   5      756.80      794.56     10.81 o 
  -2   3   5       10.29       12.29      0.45 o 
  -1   3   5      610.98      609.57      8.72 o 
   0   3   5      199.10      187.72      3.83 o 
   1   3   5     1454.74     1562.62      8.73 o 
   2   3   5      602.19      548.31      6.40 o 
   3   3   5       90.77      102.52      1.12 o 
   4   3   5      841.86      804.03      3.15 o 
   5   3   5        0.03       -0.72      0.72 o 
   6   3   5        2.37        1.67      1.34 o 
   7   3   5       18.75       24.39      2.46 o 
  -6   4   5       31.76       35.67      1.68 o 
  -5   4   5       14.26       12.19      1.37 o 
  -4   4   5      211.56      214.70      1.97 o 
  -3   4   5      210.16      200.41      4.69 o 
  -2   4   5        0.70        1.27      0.66 o 
  -1   4   5       53.75       43.88      1.76 o 
   0   4   5      905.58      915.35      4.33 o 
   1   4   5      866.31      926.81     10.99 o 
   2   4   5      115.17      130.29      0.97 o 
   3   4   5      411.41      392.33      5.13 o 
   4   4   5      269.55      283.76      5.25 o 
   5   4   5        6.84        0.01      0.15 o 
   6   4   5        8.39        8.29      1.50 o 
   7   4   5        1.60        3.26      3.06 o 
  -6   5   5        1.84       -0.49      2.30 o 
  -5   5   5        4.44        3.11      1.46 o 
  -4   5   5      146.85      144.82      1.76 o 
  -3   5   5      256.03      245.74      4.60 o 
  -2   5   5       36.23       41.13      1.35 o 
  -1   5   5       11.58        7.88      0.54 o 
   0   5   5     1042.56     1102.72      8.11 o 
   1   5   5        1.35        0.02      0.24 o 
   2   5   5      196.95      196.59      3.50 o 
   3   5   5      259.02      261.01      4.28 o 
   4   5   5        0.20       -1.01      1.01 o 
   5   5   5        0.12       -0.82      0.82 o 
   6   5   5        0.61        0.28      1.40 o 
   7   5   5        0.80       -1.36      1.43 o 
  -6   6   5        1.44       -0.06      0.89 o 
  -5   6   5       10.73        9.12      1.67 o 
  -4   6   5      153.99      135.50      1.78 o 
  -3   6   5        0.71       -0.22      0.22 o 
  -2   6   5      107.47      120.50      2.20 o 
  -1   6   5      138.78      145.03      3.73 o 
   0   6   5       13.54       16.22      0.77 o 
   1   6   5      781.42      779.17      3.13 o 
   2   6   5       23.30       19.30      0.58 o 
   3   6   5        0.49        0.99      0.66 o 
   4   6   5       42.96       42.12      3.57 o 
   5   6   5        4.19        0.06      1.05 o 
   6   6   5        2.08        3.79      1.34 o 
  -5   7   5       21.84       20.61      1.72 o 
  -4   7   5       13.40        7.89      1.41 o 
  -3   7   5       49.26       52.44      1.85 o 
  -2   7   5        0.62       -0.17      0.40 o 
  -1   7   5        0.26       -0.52      0.52 o 
   0   7   5      266.49      301.85      1.67 o 
   1   7   5      415.26      398.59      8.19 o 
   2   7   5       21.81       20.16      1.44 o 
   3   7   5        3.63        3.03      1.25 o 
   4   7   5        1.47        1.55      1.85 o 
   5   7   5        4.00        4.42      1.48 o 
   6   7   5       31.77       34.53      4.05 o 
  -5   8   5        5.19        2.19      1.86 o 
  -3   8   5       27.27       28.47      1.17 o 
  -2   8   5      224.74      228.05      4.54 o 
  -1   8   5      275.41      290.93      3.05 o 
   0   8   5      847.35      838.47     12.50 o 
   1   8   5        2.42        1.24      0.70 o 
   2   8   5      128.38      128.24      4.47 o 
   3   8   5       26.20       23.09      3.00 o 
   4   8   5        1.91       -0.49      1.00 o 
   5   8   5       62.24       81.34      2.49 o 
   6   8   5        1.05        5.45      2.68 o 
  -5   9   5        0.30       -1.78      1.78 o 
  -4   9   5       29.19       23.91      1.90 o 
  -3   9   5      199.52      203.19      2.50 o 
  -2   9   5      196.95      200.47      2.39 o 
  -1   9   5       35.84       36.42      0.86 o 
   0   9   5        0.04       -0.94      0.94 o 
   1   9   5        3.12        1.21      1.23 o 
   2   9   5       94.35       88.47      6.71 o 
   3   9   5        1.99        0.39      2.15 o 
   4   9   5       44.88       47.94      2.14 o 
   5   9   5        1.79       -1.42      1.76 o 
  -4  10   5        8.57        3.33      3.07 o 
  -3  10   5       69.94       77.10      2.33 o 
  -2  10   5       40.23       37.68      2.85 o 
  -1  10   5       10.91        8.95      0.96 o 
   0  10   5        2.59        0.01      0.05 o 
   1  10   5       40.57       37.67      1.19 o 
   2  10   5       86.26       87.13      3.10 o 
   3  10   5        4.44        4.12      1.84 o 
   4  10   5        0.59       -1.49      1.96 o 
   5  10   5       24.57       25.58      3.14 o 
  -3  11   5       81.45       87.47      1.94 o 
  -2  11   5        0.14       -1.01      1.12 o 
  -1  11   5       86.72      103.64      2.56 o 
   0  11   5       42.23       45.85      1.56 o 
   1  11   5       17.10       16.73      1.37 o 
   2  11   5      104.07      112.57      4.25 o 
   3  11   5        0.24       -0.81      0.81 o 
   4  11   5       46.27       47.43      2.94 o 
  -3  12   5        0.02       -0.62      0.73 o 
  -2  12   5       64.65       65.02      1.80 o 
  -1  12   5        2.12        1.67      2.09 o 
   0  12   5        3.84        1.06      1.50 o 
   1  12   5      118.36      120.29      3.90 o 
   2  12   5        0.03       -0.65      1.05 o 
   3  12   5       20.69       19.81      1.94 o 
   0  13   5       10.42        8.27      1.80 o 
   1  13   5        0.47       -2.13      2.13 o 
  -1  -8   6        0.12       -1.61      1.99 o 
   0  -8   6        2.24        0.87      1.24 o 
   1  -8   6        5.49        3.65      1.69 o 
   2  -8   6        8.12        6.98      1.53 o 
   3  -8   6       75.65       67.28      6.41 o 
  -2  -7   6        7.31        4.84      1.63 o 
  -1  -7   6        0.62       -0.44      0.67 o 
   0  -7   6       20.73       20.07      1.26 o 
   1  -7   6        3.12        0.08      0.54 o 
   2  -7   6      277.73      285.87      3.72 o 
   3  -7   6       28.21       27.80      1.87 o 
   4  -7   6       33.41       36.54      2.34 o 
  -3  -6   6       21.02       24.79      2.39 o 
  -2  -6   6        0.40       -1.08      1.60 o 
  -1  -6   6      124.30      128.59      2.41 o 
   0  -6   6       51.50       46.87      0.92 o 
   1  -6   6       48.91       53.19      1.15 o 
   2  -6   6        0.49        0.54      0.96 o 
   3  -6   6       57.26       54.39      1.47 o 
   4  -6   6       33.42       37.45      2.44 o 
   5  -6   6        8.21        7.05      2.44 o 
  -4  -5   6        4.27        0.10      1.36 o 
  -2  -5   6      122.92      136.61      2.02 o 
  -1  -5   6       10.50        6.75      0.90 o 
   0  -5   6        6.98        5.89      0.78 o 
   1  -5   6       19.06       21.35      0.81 o 
   2  -5   6      100.61       89.81      2.28 o 
   3  -5   6       10.58        9.44      1.01 o 
   4  -5   6       29.80       30.50      1.72 o 
   5  -5   6        0.81       -1.74      3.29 o 
  -3  -4   6       24.14       25.73      1.73 o 
  -2  -4   6        3.25        2.07      1.01 o 
  -1  -4   6        0.02        0.04      0.28 o 
   0  -4   6        0.26       -0.45      0.45 o 
   1  -4   6       10.92        6.46      0.60 o 
   2  -4   6       91.68       93.63      1.17 o 
   3  -4   6        4.05        0.29      0.65 o 
   4  -4   6       50.85       49.58      6.03 o 
   5  -4   6        1.97       -0.51      1.23 o 
   6  -4   6        4.27        6.67      2.75 o 
  -5  -3   6        5.28        0.29      1.12 o 
  -4  -3   6        0.04       -0.96      0.96 o 
  -3  -3   6       12.90       11.70      1.23 o 
  -2  -3   6        4.47        4.63      1.05 o 
  -1  -3   6      811.06      844.61      6.93 o 
   0  -3   6        2.19       -0.06      0.42 o 
   1  -3   6       38.45       41.32      0.58 o 
   2  -3   6        0.82       -0.09      0.54 o 
   3  -3   6       14.30       10.30      0.73 o 
   4  -3   6      121.56      116.84      1.60 o 
   5  -3   6        0.86       -0.51      1.14 o 
   6  -3   6       27.18       31.38      1.66 o 
  -5  -2   6        1.60        0.55      0.99 o 
  -4  -2   6       23.13       28.06      1.33 o 
  -3  -2   6       52.16       48.96      0.90 o 
  -2  -2   6     1531.15     1615.83     14.39 o 
  -1  -2   6       33.27       27.57      0.81 o 
   0  -2   6       48.91       47.39      0.98 o 
   1  -2   6       39.62       46.08      0.55 o 
   2  -2   6      129.15      129.66      2.30 o 
   3  -2   6      429.50      396.13      3.53 o 
   4  -2   6       16.15       18.97      0.95 o 
   5  -2   6       45.04       49.17      2.23 o 
   6  -2   6       14.55       12.74      2.06 o 
  -5  -1   6       55.92       65.73      1.66 o 
  -4  -1   6       36.82       36.21      1.23 o 
  -3  -1   6      172.03      175.39      1.99 o 
  -2  -1   6       20.62       21.46      1.35 o 
  -1  -1   6        9.17        5.85      0.51 o 
   0  -1   6      155.31      163.45      2.48 o 
   1  -1   6        8.65       11.82      0.56 o 
   2  -1   6      155.32      146.38      1.35 o 
   3  -1   6       61.29       61.53      1.82 o 
   4  -1   6       24.43       26.16      1.51 o 
   5  -1   6      141.96      154.26     12.97 o 
   6  -1   6        2.21        0.29      2.04 o 
   7  -1   6        2.63        6.33      2.75 o 
  -5   0   6        9.30        8.37      1.41 o 
  -4   0   6       24.12       18.28      1.41 o 
  -3   0   6       41.83       46.99      0.82 o 
  -2   0   6       52.84       47.48      0.92 o 
  -1   0   6      604.41      579.62      5.17 o 
   0   0   6       23.46       21.83      0.88 o 
   1   0   6       86.89       87.84      0.90 o 
   2   0   6        0.74        0.51      0.34 o 
   3   0   6      120.00      123.50      1.22 o 
   4   0   6      275.78      301.13     31.76 o 
   5   0   6        8.23        3.70      1.54 o 
   7   0   6        2.00        1.72      2.55 o 
  -6   1   6        9.98        9.06      2.71 o 
  -5   1   6        4.24        2.12      1.36 o 
  -4   1   6        0.32       -0.90      0.90 o 
  -3   1   6       74.99       67.71      1.84 o 
  -2   1   6      308.14      302.19      3.79 o 
  -1   1   6       76.64       68.94      1.70 o 
   0   1   6       35.25       36.57      1.32 o 
   1   1   6        3.28        1.49      0.43 o 
   2   1   6      257.92      249.27      4.77 o 
   3   1   6      200.80      196.59      1.71 o 
   4   1   6       41.71       38.98      1.79 o 
   5   1   6       11.08       11.00      1.28 o 
   6   1   6        0.02       -1.17      1.17 o 
  -6   2   6       13.92       12.91      2.18 o 
  -5   2   6       16.39       20.90      1.32 o 
  -4   2   6       53.74       55.09      1.34 o 
  -3   2   6       65.66       69.60      1.90 o 
  -2   2   6        9.31        6.62      0.55 o 
  -1   2   6       26.79       36.12      0.82 o 
   0   2   6      143.62      130.31      3.56 o 
   1   2   6      491.02      490.67      2.11 o 
   2   2   6       29.28       28.55      1.80 o 
   3   2   6       27.51       23.42      0.56 o 
   4   2   6       47.76       48.66      1.84 o 
   5   2   6      119.90      126.24      1.95 o 
   6   2   6        1.20       -0.90      0.90 o 
   7   2   6       12.44       11.93      2.35 o 
  -6   3   6       36.68       43.50      2.19 o 
  -5   3   6        0.30       -1.18      1.18 o 
  -4   3   6        2.09       -0.43      2.18 o 
  -3   3   6       60.29       54.84      1.98 o 
  -2   3   6        0.29       -0.05      0.47 o 
  -1   3   6      964.86      936.76      4.25 o 
   0   3   6      123.69      125.34      6.82 o 
   1   3   6      131.72      120.01      2.23 o 
   2   3   6       10.40        8.30      0.33 o 
   3   3   6      134.19      136.14      2.55 o 
   4   3   6      898.42      807.67      8.11 o 
   5   3   6       12.63        8.18      0.82 o 
   6   3   6       16.69       17.98      1.62 o 
   7   3   6        0.14        1.91      1.96 o 
  -6   4   6        4.91        6.66      3.04 o 
  -5   4   6        3.95        2.44      2.16 o 
  -4   4   6       31.01       32.53      3.84 o 
  -3   4   6       48.62       43.23      1.40 o 
  -2   4   6      133.89      130.71      3.87 o 
  -1   4   6      178.26      175.96      3.03 o 
   0   4   6        1.61        0.14      0.50 o 
   1   4   6      445.18      447.83      7.64 o 
   2   4   6      217.28      208.53      1.04 o 
   3   4   6      778.20      737.79      7.96 o 
   4   4   6       62.91       49.50      1.77 o 
   5   4   6        7.03        5.19      0.72 o 
   6   4   6       12.32       11.05      1.47 o 
   7   4   6        0.11       -1.38      1.38 o 
  -5   5   6       10.12       10.20      1.64 o 
  -4   5   6      119.74      124.91      8.88 o 
  -3   5   6       59.74       59.12      1.60 o 
  -2   5   6       11.10        9.74      0.76 o 
  -1   5   6       13.03        9.85      0.69 o 
   0   5   6      564.08      520.33     15.85 o 
   1   5   6       47.95       38.55      1.29 o 
   2   5   6       65.12       60.38      1.51 o 
   3   5   6       42.58       40.89      1.78 o 
   4   5   6        4.12        5.04      0.67 o 
   5   5   6        9.22        9.21      1.11 o 
   6   5   6       14.64       18.50      5.88 o 
  -5   6   6       19.65       14.91      1.68 o 
  -4   6   6       89.02       89.82      1.59 o 
  -3   6   6       10.59        7.86      1.01 o 
  -2   6   6      139.12      133.46      2.86 o 
  -1   6   6      490.98      496.89     11.00 o 
   0   6   6      318.94      319.41      6.18 o 
   1   6   6        4.20        4.97      0.59 o 
   2   6   6        2.97        0.93      0.56 o 
   3   6   6      420.22      438.77      4.12 o 
   4   6   6        4.63        3.41      0.94 o 
   5   6   6       14.56       16.32      3.76 o 
   6   6   6        7.73        9.09      1.62 o 
  -5   7   6        4.42        1.80      1.75 o 
  -4   7   6        4.25        2.21      1.40 o 
  -3   7   6      224.32      234.50      5.57 o 
  -2   7   6        1.87       -0.90      0.90 o 
  -1   7   6      142.91      161.10      1.85 o 
   0   7   6       93.30       99.14      1.12 o 
   1   7   6        0.90       -0.44      0.44 o 
   2   7   6      271.21      296.47      7.11 o 
   3   7   6      115.47      103.41      4.43 o 
   4   7   6       12.66        7.43      1.61 o 
   5   7   6        6.85        6.76      2.01 o 
   6   7   6        4.50        2.99      1.43 o 
  -5   8   6        0.15        0.64      2.93 o 
  -4   8   6       87.37       92.64      2.39 o 
  -3   8   6       21.43       19.31      1.09 o 
  -2   8   6        0.41       -0.70      0.70 o 
  -1   8   6      110.46      127.89      1.40 o 
   0   8   6      528.68      526.34      2.39 o 
   1   8   6        3.92        5.85      0.92 o 
   2   8   6       59.73       48.18      1.53 o 
   3   8   6        3.16        2.31      2.77 o 
   4   8   6        2.49        1.53      1.82 o 
   5   8   6       22.96       24.73      2.31 o 
   6   8   6       14.54       17.79      1.94 o 
  -4   9   6        5.91        1.31      1.85 o 
  -3   9   6        5.24        0.78      0.88 o 
  -2   9   6      115.93      129.09      2.16 o 
  -1   9   6      318.95      314.57      6.39 o 
   0   9   6        5.80        4.92      1.02 o 
   1   9   6       17.57       16.29      1.18 o 
   2   9   6        4.24        1.76      1.45 o 
   3   9   6       45.51       54.50      3.74 o 
   4   9   6       21.49       21.41      1.97 o 
   5   9   6       19.55       23.42      2.61 o 
  -4  10   6        9.69        6.80      3.18 o 
  -3  10   6       54.39       59.70      1.57 o 
  -2  10   6        7.30        7.72      1.40 o 
  -1  10   6        3.54        1.11      0.94 o 
   0  10   6        5.54        3.46      0.89 o 
   1  10   6        1.49        0.02      0.50 o 
   2  10   6      184.88      199.01      6.51 o 
   3  10   6       16.65       13.51      4.93 o 
   4  10   6       10.05        8.33      2.38 o 
   5  10   6        0.27        4.21      2.88 o 
  -3  11   6       34.03       35.35      1.81 o 
  -2  11   6        0.07       -0.10      1.28 o 
  -1  11   6       81.08       87.28      2.18 o 
   0  11   6       10.65        9.52      1.08 o 
   1  11   6      179.55      186.16      4.82 o 
   2  11   6        2.41        0.78      1.33 o 
   3  11   6        0.02        0.29      2.16 o 
   4  11   6       37.62       38.60      2.67 o 
  -2  12   6      137.44      145.09      5.64 o 
  -1  12   6        8.75        9.76      1.79 o 
   0  12   6       28.14       28.39      1.31 o 
   1  12   6        0.35        1.45      1.53 o 
   2  12   6        7.93        4.74      2.06 o 
   3  12   6      111.99      120.31      1.91 o 
  -1  13   6        0.79       -0.29      2.45 o 
   0  13   6       12.45       12.75      2.16 o 
   1  13   6       21.74       17.88      1.86 o 
   1  -8   7        0.01       -1.34      3.23 o 
  -1  -7   7      103.44      120.71      5.37 o 
   0  -7   7       13.84       10.84      1.60 o 
   1  -7   7        0.12       -0.46      0.90 o 
   2  -7   7      224.39      246.45      2.83 o 
   3  -7   7       14.09       11.28      2.39 o 
  -2  -6   7       39.73       37.77      1.70 o 
  -1  -6   7       58.89       61.27      2.40 o 
   0  -6   7        8.80        7.30      1.24 o 
   1  -6   7      116.62      124.24      1.57 o 
   2  -6   7       40.96       37.63      1.51 o 
   3  -6   7       12.56       11.54      1.34 o 
   4  -6   7        1.70        1.53      3.00 o 
  -2  -5   7       96.46      105.76      4.21 o 
  -1  -5   7        3.23        0.51      1.00 o 
   0  -5   7       44.33       46.97      1.32 o 
   1  -5   7       29.89       25.26      1.09 o 
   2  -5   7        0.51       -0.90      0.90 o 
   3  -5   7       20.46       16.76      1.14 o 
   4  -5   7        0.05       -0.98      1.18 o 
   5  -5   7        1.76       -1.38      1.85 o 
  -3  -4   7        9.25       11.25      1.67 o 
  -2  -4   7       72.83       69.92      1.74 o 
  -1  -4   7       25.38       21.82      1.89 o 
   0  -4   7        0.72       -0.28      0.28 o 
   1  -4   7        2.96        1.91      0.77 o 
   2  -4   7       38.69       44.54      1.35 o 
   3  -4   7        4.09        0.17      0.55 o 
   4  -4   7       40.74       42.28      1.78 o 
   5  -4   7        0.46       -0.77      2.09 o 
  -4  -3   7        0.63       -1.19      1.19 o 
  -3  -3   7       78.90       73.03      1.96 o 
  -2  -3   7        4.16        2.72      1.05 o 
  -1  -3   7        0.03       -0.27      0.96 o 
   0  -3   7       23.94       23.89      0.88 o 
   1  -3   7      387.92      400.07      1.50 o 
   2  -3   7        1.07       -0.38      0.38 o 
   3  -3   7      105.36      108.55      1.63 o 
   4  -3   7       72.03       73.51      1.58 o 
   5  -3   7        3.04        2.60      1.96 o 
  -4  -2   7        5.24        3.36      1.88 o 
  -3  -2   7       16.26       14.83      1.14 o 
  -2  -2   7      364.94      390.15      4.02 o 
  -1  -2   7      105.28      107.56      2.99 o 
   0  -2   7      982.66     1013.72      4.05 o 
   1  -2   7        0.22        0.05      0.39 o 
   2  -2   7       15.79       11.29      0.69 o 
   3  -2   7      103.33      105.06      6.00 o 
   4  -2   7       61.68       64.36      2.87 o 
   5  -2   7       81.38       98.75      7.47 o 
   6  -2   7       13.63       12.20      1.96 o 
  -5  -1   7        6.78        9.72      1.85 o 
  -4  -1   7        8.90       11.65      1.46 o 
  -3  -1   7      171.23      175.81      2.09 o 
  -2  -1   7        0.04        0.52      0.82 o 
  -1  -1   7      187.72      190.11      2.68 o 
   0  -1   7      158.54      159.82      3.03 o 
   1  -1   7       70.00       71.05      1.77 o 
   2  -1   7       40.33       38.47      1.36 o 
   3  -1   7       11.03        8.07      0.81 o 
   4  -1   7      193.56      204.89     10.97 o 
   5  -1   7        0.16       -0.46      1.43 o 
   6  -1   7        1.32        1.23      2.12 o 
  -5   0   7        7.34       10.49      2.13 o 
  -4   0   7        4.73        3.32      1.66 o 
  -3   0   7       26.46       17.39      1.20 o 
  -2   0   7        0.28       -0.52      0.52 o 
  -1   0   7      166.82      177.58      1.94 o 
   0   0   7      223.65      207.04      2.04 o 
   1   0   7        0.10       -0.14      0.14 o 
   2   0   7        0.93        0.17      0.30 o 
   3   0   7       92.74       96.48      0.97 o 
   4   0   7      203.44      197.84      2.62 o 
   5   0   7        3.91        0.75      1.63 o 
   6   0   7        1.41       -0.64      1.26 o 
  -5   1   7        0.88       -0.16     14.69 o 
  -4   1   7       28.16       26.60      1.53 o 
  -3   1   7      130.04      133.50      1.72 o 
  -2   1   7      105.97      117.66      1.50 o 
  -1   1   7      223.62      217.12      3.58 o 
   0   1   7       23.82       24.35      0.56 o 
   1   1   7      188.62      177.43      1.11 o 
   2   1   7        5.29        3.50      0.49 o 
   3   1   7      159.72      160.51      1.34 o 
   4   1   7      229.52      235.28      1.89 o 
   5   1   7       12.14       15.30      3.87 o 
   6   1   7        0.10       -0.48      4.84 o 
   7   1   7        3.05        2.35      2.65 o 
  -5   2   7       32.70       43.33      2.09 o 
  -4   2   7      115.04      117.77      1.74 o 
  -3   2   7        1.69        0.23      0.59 o 
  -2   2   7       44.64       40.30      1.41 o 
  -1   2   7       24.65       21.40      0.96 o 
   0   2   7        2.43        0.23      0.80 o 
   1   2   7       71.66       64.44      0.85 o 
   2   2   7      123.30      134.55      2.88 o 
   3   2   7      187.11      177.86      1.18 o 
   4   2   7      135.48      134.68      4.26 o 
   5   2   7        1.28        1.26      0.90 o 
   6   2   7        3.21        2.67      1.18 o 
   7   2   7        7.25        6.45      2.00 o 
  -5   3   7       30.11       28.91      3.24 o 
  -4   3   7        0.04       -0.78      0.78 o 
  -3   3   7       11.01        3.85      1.12 o 
  -2   3   7        0.03       -0.06      0.12 o 
  -1   3   7       30.88       29.45      0.97 o 
   0   3   7      320.09      284.78      2.98 o 
   1   3   7      718.07      737.06      6.16 o 
   2   3   7        7.14        6.85      0.42 o 
   3   3   7       47.94       45.10      2.40 o 
   4   3   7      125.35      127.29      1.11 o 
   5   3   7        0.57        0.61      0.41 o 
   6   3   7       32.90       27.66      1.62 o 
   7   3   7        4.12        4.53      2.36 o 
  -5   4   7        1.88       -1.76      2.52 o 
  -4   4   7        4.52       -0.36      1.01 o 
  -3   4   7        1.40       -0.65      0.65 o 
  -2   4   7       78.92       76.91      3.15 o 
  -1   4   7      384.75      385.26      7.65 o 
   0   4   7     1191.16     1255.65     10.01 o 
   1   4   7       10.07        9.14      0.59 o 
   2   4   7      166.75      173.10      3.58 o 
   3   4   7      107.23       93.48      0.86 o 
   4   4   7        3.41       -0.43      0.43 o 
   5   4   7       37.37       38.76      0.87 o 
   6   4   7        3.19        1.96      1.56 o 
  -5   5   7        2.37        2.30      1.60 o 
  -4   5   7        1.03        1.56      1.87 o 
  -3   5   7       13.30       12.25      1.00 o 
  -2   5   7      501.13      445.65     25.05 o 
  -1   5   7        3.67        0.47      0.26 o 
   0   5   7      109.57      113.84      1.27 o 
   1   5   7      331.66      309.61     15.31 o 
   2   5   7        0.09        0.11      0.44 o 
   3   5   7       13.28        9.50      0.92 o 
   4   5   7      105.93      100.46      5.87 o 
   5   5   7       45.99       50.56      1.38 o 
   6   5   7       25.74       30.35      4.73 o 
  -5   6   7       19.23       18.44      1.95 o 
  -4   6   7        0.01       -0.05      2.09 o 
  -3   6   7      125.80      124.26      1.50 o 
  -2   6   7      316.79      275.00     12.43 o 
  -1   6   7       21.90       16.46      0.77 o 
   0   6   7      384.08      357.25      9.87 o 
   1   6   7       75.51       74.81      2.32 o 
   2   6   7       15.92       16.71      0.95 o 
   3   6   7        2.56        2.84      0.66 o 
   4   6   7       50.47       41.36      3.04 o 
   5   6   7      168.88      187.93     17.65 o 
   6   6   7        0.31       -1.38      2.30 o 
  -5   7   7        6.27        3.78      2.04 o 
  -4   7   7        9.63        9.36      3.23 o 
  -3   7   7      224.12      218.32      4.84 o 
  -2   7   7       71.98       63.55      2.17 o 
  -1   7   7      583.46      549.01     18.47 o 
   0   7   7      322.62      337.71     14.21 o 
   1   7   7        4.88        4.13      0.73 o 
   2   7   7      175.34      186.11      4.27 o 
   3   7   7        0.34       -0.44      0.44 o 
   4   7   7       92.94      106.28      5.75 o 
   5   7   7       11.66       10.21      4.68 o 
   6   7   7        0.00       -0.26      2.52 o 
  -5   8   7        0.37        0.77      3.32 o 
  -4   8   7       87.05       88.00      1.77 o 
  -3   8   7       24.24       16.99      1.32 o 
  -2   8   7       44.24       46.03      1.82 o 
  -1   8   7       18.46       11.41      1.52 o 
   0   8   7       48.62       47.84      3.61 o 
   1   8   7      120.76      126.58      3.96 o 
   2   8   7        9.42        4.78      1.19 o 
   3   8   7        0.07       -0.04      0.60 o 
   4   8   7       18.68       14.49      1.85 o 
   5   8   7        0.07       -1.90      1.90 o 
   6   8   7        8.24       14.46      3.63 o 
  -4   9   7        0.00       -0.74      1.54 o 
  -3   9   7        9.19        0.54      2.46 o 
  -2   9   7        0.79       -0.35      0.68 o 
  -1   9   7       88.75       80.52      2.90 o 
   0   9   7       46.98       54.61      1.13 o 
   1   9   7        1.47       -0.53      1.13 o 
   2   9   7        0.16       -0.03      0.35 o 
   3   9   7        0.44       -0.92      0.92 o 
   5   9   7       35.69       50.17      2.36 o 
  -4  10   7        0.91       -0.72      2.73 o 
  -3  10   7        2.63        0.45      1.34 o 
  -2  10   7        0.05       -0.76      0.76 o 
  -1  10   7      127.69      139.35      3.86 o 
   0  10   7        0.63        0.29      1.41 o 
   1  10   7        0.03        0.63      1.48 o 
   2  10   7       15.42       12.07      2.07 o 
   3  10   7        8.87        2.86      1.91 o 
   4  10   7       73.84       87.45      2.46 o 
   5  10   7       22.66       21.00      2.72 o 
  -3  11   7        8.46        4.86      1.86 o 
  -2  11   7       83.44       89.25      2.40 o 
  -1  11   7       29.46       28.93      1.46 o 
   0  11   7        0.17       -0.04      0.16 o 
   1  11   7      113.99      111.14      2.13 o 
   2  11   7        0.03       -1.30      1.37 o 
   3  11   7       53.10       50.92      5.86 o 
   4  11   7        5.61        7.07      2.73 o 
  -2  12   7       66.17       68.78      1.99 o 
  -1  12   7        9.29        6.69      1.83 o 
   0  12   7       52.16       52.35      1.44 o 
   1  12   7        3.85        1.83      1.53 o 
   2  12   7       25.49       25.27      1.61 o 
   3  12   7        8.33        9.78      4.30 o 
  -1  13   7        3.06        3.20      3.66 o 
   1  13   7        5.88        3.93      2.82 o 
   1  -7   8       98.52      109.10      2.56 o 
  -1  -6   8       17.84       18.65      1.67 o 
   0  -6   8        6.00        1.00      1.97 o 
   1  -6   8       39.55       43.60      2.11 o 
   2  -6   8       17.55        9.03      1.40 o 
   3  -6   8       19.75       17.94      2.32 o 
  -2  -5   8       26.03       27.50      2.82 o 
  -1  -5   8       16.50       17.65      1.31 o 
   0  -5   8        2.77        0.01      0.51 o 
   1  -5   8       26.46       20.50      1.42 o 
   2  -5   8       28.85       30.48      1.83 o 
   3  -5   8       34.10       28.19      1.41 o 
   4  -5   8        0.13       -0.13      2.15 o 
  -3  -4   8        2.59       -0.75      0.99 o 
  -2  -4   8       44.02       47.06      2.48 o 
  -1  -4   8       81.00       90.58      3.06 o 
   0  -4   8        1.76       -0.65      0.65 o 
   1  -4   8       24.58       22.05      1.14 o 
   2  -4   8        2.56        0.71      0.80 o 
   3  -4   8       39.00       39.26      1.47 o 
   4  -4   8       16.34       17.66      2.04 o 
   5  -4   8        3.62        0.05      1.06 o 
  -3  -3   8       91.75       91.81      2.36 o 
  -2  -3   8      125.05      134.07      3.34 o 
  -1  -3   8       91.31      104.11      3.80 o 
   0  -3   8        4.47        4.47      1.01 o 
   1  -3   8        1.02       -0.41      0.92 o 
   2  -3   8       17.92       16.72      0.99 o 
   3  -3   8       99.31      104.16      2.63 o 
   4  -3   8        9.82        8.06      1.53 o 
   5  -3   8        7.37        9.14      2.42 o 
  -4  -2   8       25.31       23.26      2.26 o 
  -3  -2   8       49.47       51.71      1.32 o 
  -2  -2   8       32.64       34.21      1.07 o 
  -1  -2   8       12.67       12.60      1.10 o 
   0  -2   8      122.09      135.87      2.76 o 
   1  -2   8       47.40       48.07      1.03 o 
   2  -2   8      117.35      112.73      2.11 o 
   3  -2   8       61.15       62.03      1.51 o 
   4  -2   8        1.65        2.66      1.62 o 
   5  -2   8       65.19       78.68      3.05 o 
  -4  -1   8        1.15       -1.42      2.83 o 
  -3  -1   8       48.93       51.36      1.12 o 
  -2  -1   8       11.36       16.44      1.09 o 
  -1  -1   8      248.06      268.07      2.13 o 
   0  -1   8       34.87       33.44      0.69 o 
   1  -1   8       10.27        8.31      0.65 o 
   2  -1   8        1.40        0.03      0.63 o 
   3  -1   8       82.23       80.64      1.24 o 
   4  -1   8      205.02      209.07      2.25 o 
   5  -1   8        0.58        0.19      0.85 o 
   6  -1   8       17.68       24.65      2.07 o 
  -4   0   8        6.99        9.45      1.91 o 
  -3   0   8       32.43       34.10      1.03 o 
  -2   0   8        3.09       -0.10      0.99 o 
  -1   0   8      289.52      287.05      3.70 o 
   0   0   8       61.07       62.02      1.28 o 
   1   0   8        1.53        1.48      0.65 o 
   2   0   8       49.76       48.14      0.97 o 
   3   0   8      177.82      185.79      3.61 o 
   4   0   8       21.12       19.04      1.24 o 
   5   0   8        0.00       -0.27      0.46 o 
   6   0   8        8.25        7.76      1.49 o 
  -5   1   8        0.54        2.85      3.47 o 
  -4   1   8       40.63       42.56      1.74 o 
  -3   1   8        0.33       -0.51      0.81 o 
  -2   1   8       32.11       31.84      0.81 o 
  -1   1   8      217.40      212.59      1.31 o 
   0   1   8        8.78        9.86      0.63 o 
   1   1   8      137.43      133.26      3.28 o 
   2   1   8       31.03       28.38      1.38 o 
   3   1   8       33.11       28.49      0.94 o 
   4   1   8       41.80       39.97      1.08 o 
   5   1   8       25.39       23.93      1.14 o 
   6   1   8       16.21       14.11      1.47 o 
  -5   2   8        6.86        4.79      3.18 o 
  -4   2   8        4.34        2.29      1.79 o 
  -3   2   8        0.11       -0.68      0.86 o 
  -2   2   8       72.03       73.72      1.38 o 
  -1   2   8       46.35       47.20      1.42 o 
   0   2   8      372.28      358.09      6.94 o 
   1   2   8        2.43        1.78      0.80 o 
   2   2   8       62.79       57.98      1.97 o 
   3   2   8      342.11      342.15      4.47 o 
   4   2   8      145.62      142.27      1.57 o 
   5   2   8       19.57       19.07      1.17 o 
   6   2   8        7.98       12.80      3.17 o 
  -5   3   8        0.49        1.15      3.06 o 
  -4   3   8        3.91        3.42      2.01 o 
  -3   3   8        0.53       -0.35      0.90 o 
  -2   3   8        1.32       -0.08      0.20 o 
  -1   3   8      343.71      330.78      5.39 o 
   0   3   8      191.01      179.27      5.74 o 
   1   3   8        0.98        1.49      0.62 o 
   2   3   8       86.81       90.11      1.17 o 
   3   3   8      407.56      396.67      6.40 o 
   4   3   8       12.72        8.69      1.17 o 
   5   3   8        0.41        1.38      1.54 o 
   6   3   8        7.03        6.29      1.25 o 
  -5   4   8        2.41        1.44      2.04 o 
  -4   4   8        2.75        2.45      2.38 o 
  -3   4   8        3.27       -0.93      1.59 o 
  -2   4   8        0.05       -0.56      0.56 o 
  -1   4   8      235.64      243.51      1.97 o 
   0   4   8      223.00      225.02      2.02 o 
   1   4   8       24.07       20.30      0.64 o 
   2   4   8      214.59      201.13      3.30 o 
   3   4   8        2.15        0.14      0.62 o 
   4   4   8        2.11        1.74      0.69 o 
   5   4   8       13.93       11.50      2.77 o 
   6   4   8        2.81        2.12      1.45 o 
  -5   5   8       10.98        9.92      2.56 o 
  -4   5   8       10.01        6.77      2.09 o 
  -3   5   8       14.50        2.06      1.21 o 
  -2   5   8       61.41       53.25      1.22 o 
  -1   5   8      146.75      146.75      5.64 o 
   0   5   8      463.70      471.66      2.47 o 
   1   5   8        2.63        1.67      0.64 o 
   2   5   8       20.26       14.22      0.86 o 
   3   5   8       75.00       75.14      2.70 o 
   4   5   8        0.78       -0.04      0.30 o 
   5   5   8       64.42       65.48      3.35 o 
   6   5   8        3.22        2.17      2.24 o 
  -5   6   8       19.00       20.16      1.88 o 
  -3   6   8       57.65       46.83      1.27 o 
  -2   6   8       31.72       27.40      1.04 o 
  -1   6   8      203.51      196.75      2.71 o 
   0   6   8      296.25      276.33      2.72 o 
   1   6   8        4.67        2.21      2.19 o 
   2   6   8      195.11      185.39      3.03 o 
   3   6   8       68.47       62.54      1.90 o 
   4   6   8       31.87       27.29      1.35 o 
   5   6   8        8.69       11.55      1.98 o 
   6   6   8        0.30        0.57      2.20 o 
  -4   7   8       52.35       49.82      1.74 o 
  -3   7   8       44.57       38.54      1.40 o 
  -2   7   8       30.13       22.79      1.43 o 
  -1   7   8      344.34      345.93     26.64 o 
   0   7   8      127.18      109.91      3.92 o 
   1   7   8      325.88      319.30      2.28 o 
   2   7   8       10.90        8.84      1.16 o 
   3   7   8        1.78        1.48      0.72 o 
   4   7   8       73.72       70.35      1.27 o 
   5   7   8        0.01        0.45      2.23 o 
   6   7   8       25.69       26.91      2.62 o 
  -4   8   8       20.49       21.19      1.89 o 
  -3   8   8       18.23       12.88      1.45 o 
  -2   8   8      132.29      132.95      1.55 o 
  -1   8   8       85.14       78.32      1.73 o 
   0   8   8       68.57       68.53      1.48 o 
   1   8   8       11.59       16.73      3.10 o 
   2   8   8       53.00       60.19      4.73 o 
   3   8   8       33.73       39.25      2.27 o 
   4   8   8        1.92        0.54      1.59 o 
   5   8   8       17.30       19.28      1.83 o 
  -4   9   8        0.54        0.15      2.08 o 
  -3   9   8        3.21       -1.37      2.41 o 
  -2   9   8        5.97        3.08      1.27 o 
  -1   9   8        4.71        0.80      1.25 o 
   0   9   8        8.84       11.37      1.76 o 
   1   9   8       13.38       14.69      1.21 o 
   2   9   8       52.13       67.99      3.25 o 
   3   9   8        1.22       -0.64      2.45 o 
   4   9   8        0.04       -1.53      1.53 o 
   5   9   8        0.07        4.60      2.84 o 
  -3  10   8       10.62        9.70      2.62 o 
  -2  10   8       31.02       25.38      1.48 o 
  -1  10   8        9.37        9.85      2.22 o 
   0  10   8       14.29       15.47      1.72 o 
   1  10   8      136.90      146.56      2.13 o 
   2  10   8        4.71        0.06      2.72 o 
   3  10   8        8.88        7.39      1.92 o 
   4  10   8       16.64       17.12      2.61 o 
  -3  11   8       10.31        8.20      3.00 o 
  -2  11   8       40.03       43.49      1.92 o 
  -1  11   8        0.68       -0.55      0.78 o 
   0  11   8       73.49       67.65      4.28 o 
   1  11   8        2.48        2.10      1.74 o 
   2  11   8       15.46       15.45      1.96 o 
   3  11   8       77.63       86.76      4.42 o 
   4  11   8        0.39        1.97      2.88 o 
  -2  12   8        6.01        2.60      2.14 o 
  -1  12   8        0.32       -0.96      0.96 o 
   0  12   8       38.38       38.15      1.41 o 
   1  12   8       31.00       33.51      3.04 o 
   2  12   8      103.91      114.03      2.56 o 
   3  12   8        2.92        1.64      2.58 o 
   0  13   8       36.56       37.92      2.33 o 
   1  13   8       69.88       77.01      2.63 o 
   1  -6   9        1.54        2.41      3.29 o 
  -1  -5   9        4.85        2.26      1.61 o 
   0  -5   9       61.18       72.72      3.30 o 
   1  -5   9        8.48        9.37      2.42 o 
   2  -5   9        2.12        0.60      3.52 o 
   3  -5   9        6.48        2.09      1.44 o 
  -2  -4   9        2.40        2.79      1.86 o 
  -1  -4   9       21.77       24.65      1.69 o 
   0  -4   9       62.29       66.51      1.90 o 
   1  -4   9       36.48       43.88      2.13 o 
   2  -4   9        9.29        8.23      1.23 o 
   3  -4   9        0.07       -0.08      0.84 o 
   4  -4   9        6.51        7.04      1.55 o 
  -3  -3   9        4.20        5.81      3.20 o 
  -2  -3   9       80.69       86.52      1.96 o 
  -1  -3   9      104.80      115.36      3.10 o 
   0  -3   9       66.51       71.78      2.75 o 
   1  -3   9        2.57        0.22      0.84 o 
   2  -3   9        0.90       -0.01      0.81 o 
   3  -3   9        1.11       -0.14      0.92 o 
   4  -3   9       57.60       59.58      1.37 o 
   5  -3   9       28.46       29.78      3.80 o 
  -3  -2   9       58.85       60.50      1.77 o 
  -2  -2   9       20.50       22.52      1.39 o 
  -1  -2   9        5.60        2.09      1.41 o 
   0  -2   9        2.89        1.54      0.83 o 
   1  -2   9       30.96       26.24      0.88 o 
   2  -2   9       78.67       84.57      1.51 o 
   3  -2   9       48.21       48.90      2.41 o 
   4  -2   9       27.34       23.65      1.45 o 
   5  -2   9        2.07        2.22      1.94 o 
  -4  -1   9        3.27        1.86      3.51 o 
  -3  -1   9        0.85        0.06      1.02 o 
  -2  -1   9        3.75        3.00      1.62 o 
  -1  -1   9        5.39        6.81      0.99 o 
   0  -1   9        3.81        1.58      0.70 o 
   1  -1   9      182.84      189.40      2.43 o 
   2  -1   9      121.70      128.07      3.11 o 
   3  -1   9        0.16       -0.88      0.88 o 
   4  -1   9       39.34       34.32      1.83 o 
   5  -1   9        3.87        2.37      1.21 o 
  -4   0   9        0.31       -1.50      1.50 o 
  -3   0   9        1.55        2.70      1.23 o 
  -2   0   9        8.53        9.46      1.08 o 
  -1   0   9      126.62      136.71      3.27 o 
   0   0   9       72.09       68.16      1.31 o 
   1   0   9      104.09      103.70      4.13 o 
   2   0   9       53.77       51.37      1.10 o 
   3   0   9        4.58        2.95      1.05 o 
   4   0   9       86.96       96.44      1.46 o 
   6   0   9        0.90        0.90      1.80 o 
  -4   1   9       17.64       21.87      3.05 o 
  -3   1   9        4.91        2.19      1.01 o 
  -2   1   9       71.25       62.09      1.36 o 
  -1   1   9       46.93       43.40      1.13 o 
   0   1   9       92.83       93.62      2.06 o 
   1   1   9      278.01      296.29      4.50 o 
   2   1   9        0.72       -0.69      0.90 o 
   3   1   9       76.87       76.58      1.02 o 
   4   1   9       12.47       13.30      1.04 o 
   5   1   9        4.61        2.70      1.34 o 
   6   1   9        8.79       11.28      1.65 o 
  -4   2   9        4.82        3.29      1.92 o 
  -3   2   9        4.10        2.21      1.25 o 
  -2   2   9       70.43       66.44      0.99 o 
  -1   2   9       37.03       27.27      0.93 o 
   0   2   9      590.88      616.23      6.20 o 
   1   2   9        4.37        3.22      0.82 o 
   2   2   9        9.86        9.48      0.79 o 
   3   2   9       21.19       25.22      1.00 o 
   4   2   9       67.00       65.72      1.24 o 
   5   2   9      103.19      117.41      1.65 o 
   6   2   9        4.63        3.95      1.61 o 
  -4   3   9        4.05        2.87      2.70 o 
  -3   3   9       17.90       19.59      1.58 o 
  -2   3   9       62.99       54.65      2.07 o 
  -1   3   9      246.37      259.77      6.78 o 
   0   3   9       47.11       47.05      3.12 o 
   1   3   9        0.39       -0.44      0.51 o 
   2   3   9        4.05        4.66      0.59 o 
   3   3   9      122.35      116.95      3.47 o 
   4   3   9       58.43       64.26      1.22 o 
   5   3   9        1.03       -0.51      0.92 o 
   6   3   9        2.45        0.18      2.58 o 
  -4   4   9       16.52       20.35      8.17 o 
  -3   4   9       36.22       26.77      1.52 o 
  -2   4   9        5.04        3.18      1.31 o 
  -1   4   9       15.48       12.65      1.15 o 
   0   4   9        4.40        3.01      1.22 o 
   1   4   9       40.77       45.99      0.80 o 
   2   4   9      156.30      161.65      4.31 o 
   3   4   9        0.62       -0.50      0.50 o 
   5   4   9        0.41       -0.48      1.42 o 
   6   4   9        1.17       -0.88      1.01 o 
  -4   5   9       28.04       27.56      7.96 o 
  -3   5   9        9.40        1.70      2.05 o 
  -2   5   9        0.04       -1.23      1.29 o 
  -1   5   9        5.14        2.72      1.18 o 
   0   5   9      247.76      243.34      4.79 o 
   1   5   9       42.03       32.21      2.47 o 
   2   5   9       79.26       85.03      3.08 o 
   3   5   9        1.44        0.57      0.52 o 
   4   5   9        2.83        0.02      0.64 o 
   5   5   9       64.01       70.75      2.31 o 
  -3   6   9        0.72       -1.52      1.64 o 
  -1   6   9      665.80      695.18      4.87 o 
   0   6   9       28.04       24.20      1.12 o 
   1   6   9       11.73       14.35      1.10 o 
   2   6   9       79.84       78.65      1.60 o 
   3   6   9       13.75       13.74      1.16 o 
   4   6   9      100.80      103.36      3.28 o 
   5   6   9        5.94        2.13      1.06 o 
   6   6   9        8.56        4.98      2.71 o 
  -4   7   9       50.57       51.39      2.38 o 
  -3   7   9        4.97        0.52      1.82 o 
  -2   7   9      187.47      182.88      5.41 o 
  -1   7   9      168.92      165.63     12.48 o 
   0   7   9       23.80       21.59      1.25 o 
   1   7   9      175.02      178.85      3.62 o 
   2   7   9       11.67        6.42      2.88 o 
   3   7   9       17.94       17.17      0.78 o 
   4   7   9        7.30        2.42      1.00 o 
   5   7   9        1.83        1.01      1.57 o 
  -4   8   9        9.25        6.23      2.05 o 
  -3   8   9        2.37       -0.09      1.35 o 
  -2   8   9       65.53       62.51      1.90 o 
  -1   8   9       20.74       19.91      1.68 o 
   0   8   9       40.63       31.69      1.41 o 
   1   8   9        1.09        0.75     26.89 o 
   2   8   9        1.80        2.08      1.32 o 
   3   8   9        0.51       -0.49      0.49 o 
   4   8   9        8.21        8.78      1.43 o 
   5   8   9       96.19      119.35     15.30 o 
  -3   9   9        7.84        6.66      2.52 o 
  -2   9   9       26.17       25.00      1.40 o 
  -1   9   9        7.01        3.84      1.83 o 
   0   9   9       11.18        9.01      1.63 o 
   1   9   9        0.37       -1.96      2.78 o 
   2   9   9        8.05       13.94      1.71 o 
   3   9   9       47.65       47.93      1.65 o 
   4   9   9       61.30       77.07      2.39 o 
   5   9   9        0.94        0.05      0.35 o 
  -3  10   9       23.82       19.76      2.70 o 
  -2  10   9        5.21        2.44      1.67 o 
  -1  10   9        0.01        0.70      1.94 o 
   0  10   9        9.35        5.36      2.73 o 
   1  10   9      121.48      134.58      2.09 o 
   2  10   9       38.65       42.79      4.41 o 
   3  10   9       12.21        8.90      2.01 o 
   4  10   9       11.26       12.07      2.62 o 
  -2  11   9        0.65        1.59      2.00 o 
  -1  11   9        6.62        3.43      1.68 o 
   0  11   9       93.99       93.39      4.47 o 
   1  11   9       22.00       24.76      1.67 o 
   2  11   9        4.16        4.26      1.96 o 
   3  11   9        1.82       -1.24      2.19 o 
  -1  12   9       14.41       11.00      1.99 o 
   0  12   9       26.31       25.75      5.41 o 
   1  12   9        1.19        3.04      2.04 o 
   2  12   9       27.66       30.80      2.31 o 
  -1  -4  10       24.29       20.69      2.51 o 
   0  -4  10       14.36       14.80      2.08 o 
   1  -4  10       20.10       23.60      1.98 o 
   2  -4  10        6.07        1.32      1.93 o 
   3  -4  10        2.36        0.23      0.39 o 
  -2  -3  10        0.21       -1.43      2.24 o 
  -1  -3  10       29.91       33.76      2.16 o 
   0  -3  10       20.96       21.00      1.69 o 
   1  -3  10        7.44        3.54      1.97 o 
   2  -3  10       18.02       15.75      1.40 o 
   3  -3  10       23.50       24.41      1.47 o 
   4  -3  10       23.09       22.67      1.66 o 
  -2  -2  10        6.16       11.35      1.54 o 
  -1  -2  10        7.71        5.51      1.59 o 
   0  -2  10       10.74       10.22      1.39 o 
   1  -2  10        1.79       -0.53      0.53 o 
   2  -2  10        0.01       -1.17      1.17 o 
   3  -2  10       49.60       54.78      1.29 o 
   4  -2  10       21.10       18.16      1.68 o 
  -3  -1  10        2.37        2.50      1.87 o 
  -2  -1  10        3.86        0.13      1.25 o 
  -1  -1  10       17.44       15.80      1.58 o 
   0  -1  10       38.67       42.28      1.03 o 
   1  -1  10        2.86        1.21      0.65 o 
   2  -1  10       12.33       14.08      1.08 o 
   3  -1  10       83.53       89.50      3.28 o 
   4  -1  10        4.52        1.91      2.09 o 
   5  -1  10        1.05       -1.02      1.02 o 
  -3   0  10        0.01       -1.51      1.51 o 
  -2   0  10        3.67        0.99      1.22 o 
  -1   0  10      100.69      119.18      2.69 o 
   0   0  10       19.71       15.42      0.98 o 
   1   0  10       65.51       64.34      2.19 o 
   2   0  10       67.12       65.53      1.33 o 
   3   0  10       60.93       63.80      1.36 o 
   4   0  10       38.76       35.82      1.84 o 
   5   0  10        0.30       -0.99      0.99 o 
  -3   1  10        8.25        8.35      1.68 o 
  -2   1  10       49.53       59.89      1.15 o 
  -1   1  10       41.65       38.33      1.01 o 
   0   1  10      125.12      129.55      2.24 o 
   1   1  10        1.07       -0.60      0.60 o 
   2   1  10        5.57        5.13      1.04 o 
   3   1  10      245.29      262.05     13.09 o 
   4   1  10        0.02       -0.83      0.83 o 
   5   1  10       28.57       33.57      1.58 o 
  -3   2  10        7.19        6.37      1.85 o 
  -2   2  10       30.08       28.17      2.34 o 
  -1   2  10       41.81       38.85      1.16 o 
   0   2  10      295.83      297.07      6.39 o 
   1   2  10       16.18       11.99      0.90 o 
   2   2  10      233.64      248.80     12.06 o 
   3   2  10       96.71      111.10      2.19 o 
   4   2  10        0.54       -0.71      0.71 o 
   5   2  10        6.69        6.92      1.39 o 
   6   2  10        4.06        1.86      1.75 o 
  -4   3  10        0.06       -1.03      1.77 o 
  -3   3  10        1.62       -0.31      1.50 o 
  -2   3  10        5.90        3.48      2.05 o 
  -1   3  10      195.99      204.53      4.99 o 
   0   3  10       23.06       16.50      1.30 o 
   1   3  10       93.22       95.88      2.36 o 
   2   3  10       75.68       73.05      1.63 o 
   3   3  10        5.41        4.64      0.78 o 
   4   3  10       20.97       24.03      1.10 o 
   6   3  10        1.87       -1.67      2.46 o 
  -4   4  10        0.34       -1.25      3.00 o 
  -3   4  10        0.29       -1.52      1.62 o 
  -2   4  10       24.75       27.19      1.51 o 
  -1   4  10        1.09       -0.86      0.86 o 
   0   4  10       46.73       42.25      1.24 o 
   1   4  10       24.64       23.35      0.88 o 
   2   4  10       10.12        7.75      1.10 o 
   3   4  10        0.98       -0.57      0.57 o 
   4   4  10       10.80        7.06      1.07 o 
   5   4  10       10.64       11.52      1.32 o 
   6   4  10        0.05       -1.56      1.56 o 
  -4   5  10        0.70       -0.07      1.56 o 
  -3   5  10       14.74       17.62      1.90 o 
  -2   5  10       19.53       19.18      1.55 o 
  -1   5  10        0.75       -0.81      0.81 o 
   0   5  10      133.26      148.91      4.61 o 
   1   5  10       58.25       55.68      3.20 o 
   2   5  10       31.30       31.40      1.12 o 
   3   5  10       33.19       33.98      1.67 o 
   4   5  10       20.40       20.42      1.77 o 
   5   5  10        7.50        5.44      1.16 o 
   6   5  10        2.98        1.57      2.22 o 
  -4   6  10       17.76       18.30      7.69 o 
  -3   6  10       14.95       14.39      3.23 o 
  -2   6  10       14.67       12.24      1.58 o 
  -1   6  10       95.34       95.55      1.62 o 
   0   6  10       12.11       11.39      1.34 o 
   1   6  10      256.40      267.05      7.36 o 
   2   6  10        3.65        1.60      1.27 o 
   3   6  10        4.81        3.36      1.50 o 
   4   6  10       49.98       50.61      3.95 o 
   5   6  10        8.27        0.48      1.89 o 
  -3   7  10       10.04        4.18      4.85 o 
  -2   7  10      109.22      113.29      3.74 o 
  -1   7  10        9.00        7.02      3.29 o 
   0   7  10       80.25       78.25      1.74 o 
   1   7  10       86.49       92.05      3.06 o 
   2   7  10       26.98       23.52      3.23 o 
   3   7  10       32.13       31.24      4.17 o 
   4   7  10        5.19        3.38      1.01 o 
   5   7  10       27.35       32.51      4.89 o 
  -3   8  10       13.96        4.98      1.74 o 
  -2   8  10        0.52       -0.44      1.15 o 
  -1   8  10        0.36       -0.41      1.07 o 
   0   8  10       78.03       82.12      4.25 o 
   1   8  10       93.91      108.94      3.61 o 
   2   8  10       24.73       26.01      3.74 o 
   3   8  10        0.00       -2.38      2.60 o 
   4   8  10        2.94        1.32      1.41 o 
   5   8  10        9.93        8.08      1.86 o 
  -3   9  10        4.44        0.03      3.23 o 
  -2   9  10       10.10        5.41      3.58 o 
  -1   9  10        0.01       -0.95      2.04 o 
   0   9  10      159.30      172.50      7.68 o 
   1   9  10       14.66        7.72      4.18 o 
   2   9  10        0.25       -1.78      2.57 o 
   3   9  10        7.27        8.48      1.68 o 
   4   9  10       21.70       20.91      2.31 o 
  -2  10  10        0.05       -1.20      4.48 o 
  -1  10  10       21.16       19.34      2.32 o 
   1  10  10        4.98        6.11      4.13 o 
   2  10  10       50.14       58.08      1.87 o 
   3  10  10       31.03       30.41      4.61 o 
   4  10  10        4.48        6.67      2.54 o 
  -1  11  10        3.55       -0.52      1.00 o 
   0  11  10        4.88        5.00      5.04 o 
   1  11  10       77.15       97.58      5.07 o 
   2  11  10       43.14       45.46      6.76 o 
   3  11  10        1.00       -0.39      2.62 o 
   0  12  10       31.71       29.86      2.29 o 
   2  12  10        0.48       -0.82      2.30 o 
   0  -3  11        8.44        6.89      2.65 o 
   1  -3  11       29.82       29.80      3.22 o 
   2  -3  11        0.00       -1.27      1.27 o 
  -1  -2  11        0.02       -0.40      1.94 o 
   0  -2  11       29.62       40.04      2.90 o 
   1  -2  11        3.84        0.03      2.86 o 
   2  -2  11       28.47       36.86      2.24 o 
   3  -2  11        0.18        0.83      1.66 o 
  -2  -1  11        2.16        1.10      1.08 o 
  -1  -1  11       15.58       17.86      1.44 o 
   0  -1  11       15.79       11.40      1.64 o 
   1  -1  11        2.11       -0.95      0.95 o 
   2  -1  11        4.35        2.19      1.29 o 
   3  -1  11        5.00        3.92      1.36 o 
   4  -1  11       10.30       16.11      2.36 o 
  -2   0  11        7.19        5.09      1.53 o 
  -1   0  11       30.47       31.33      1.33 o 
   0   0  11        2.07        1.18      1.17 o 
   1   0  11       34.90       39.35      1.95 o 
   2   0  11       17.67       21.94      1.60 o 
   3   0  11       66.44       70.69      2.97 o 
   4   0  11        1.24       -0.48      1.99 o 
  -2   1  11        2.84        0.95      0.97 o 
  -1   1  11       38.56       34.99      1.40 o 
   0   1  11       86.34       95.76      1.18 o 
   1   1  11        0.08        0.00      0.02 o 
   2   1  11      229.57      252.18     15.91 o 
   3   1  11       30.55       35.19      4.39 o 
   4   1  11        0.50       -1.48      1.48 o 
   5   1  11       31.41       35.38      1.92 o 
  -3   2  11        0.96        1.05      2.49 o 
  -2   2  11        5.24        1.94      1.62 o 
  -1   2  11      111.53      115.95      1.96 o 
   0   2  11       11.62        9.26      0.99 o 
   1   2  11       37.26       39.19      2.21 o 
   2   2  11      216.65      244.73     22.14 o 
   3   2  11        0.18        0.49      1.27 o 
   4   2  11       19.07       20.15      1.89 o 
   5   2  11        0.22        0.18      2.03 o 
  -3   3  11        6.26        4.80      2.23 o 
  -2   3  11       34.73       30.60      2.89 o 
  -1   3  11       70.19       68.58      1.33 o 
   0   3  11       45.63       45.50      1.45 o 
   1   3  11      129.40      155.37      4.45 o 
   2   3  11        9.06        5.31      1.24 o 
   3   3  11        0.47       -0.92      1.47 o 
   5   3  11        0.48       -1.03      1.34 o 
  -3   4  11        0.02        0.10      7.27 o 
  -2   4  11       10.64       10.36      1.80 o 
  -1   4  11       78.67       74.35      3.29 o 
   0   4  11        3.37        1.46      1.72 o 
   1   4  11        4.09       -0.35      0.66 o 
   2   4  11       10.06        8.45      2.52 o 
   3   4  11        0.03       -0.84      0.84 o 
   4   4  11        6.33        3.57      1.27 o 
   5   4  11       20.41       17.27      1.49 o 
  -3   5  11        6.76        7.25      2.20 o 
  -2   5  11       34.31       30.53      1.79 o 
  -1   5  11       12.07        9.83      3.36 o 
   0   5  11       20.40       19.17      1.70 o 
   1   5  11        8.68        3.52      1.49 o 
   2   5  11        8.34        9.61      2.53 o 
   3   5  11        8.22        9.90      1.26 o 
   4   5  11       67.86       70.91      1.92 o 
   5   5  11        6.41       -0.02      2.43 o 
  -3   6  11       51.60       61.69      3.20 o 
  -2   6  11       11.98       10.90      1.98 o 
  -1   6  11        3.47        1.83      2.27 o 
   0   6  11       29.81       32.20      2.35 o 
   1   6  11       65.58       75.32      2.24 o 
   2   6  11        3.55        1.28      1.25 o 
   3   6  11       88.99       94.71      5.51 o 
   4   6  11        2.71        1.96      1.82 o 
   5   6  11        9.87       10.69      1.93 o 
  -3   7  11        0.06       -1.89      4.23 o 
  -2   7  11        4.11        2.39      3.44 o 
  -1   7  11        4.08        2.00      2.37 o 
   0   7  11       64.70       65.00      2.25 o 
   3   7  11        7.82        4.65      1.62 o 
   4   7  11       24.85       26.95      2.12 o 
   5   7  11       34.45       40.75      1.57 o 
  -2   8  11        6.33        3.55      4.90 o 
  -1   8  11        8.06        4.30      4.15 o 
   0   8  11       73.28       79.46      3.71 o 
   1   8  11       44.06       48.06      4.17 o 
   2   8  11        3.09        0.93      3.97 o 
   3   8  11       50.57       48.92      4.70 o 
   4   8  11       43.24       40.16      2.16 o 
  -2   9  11        0.05        2.04      5.61 o 
  -1   9  11       21.64       15.59      2.02 o 
   0   9  11      149.75      175.84      4.80 o 
   1   9  11        0.26       -2.65      3.91 o 
   2   9  11       52.15       49.09      4.66 o 
   3   9  11       16.41        9.15      5.19 o 
  -1  10  11       68.86       67.99      7.08 o 
   0  10  11        3.96        3.64      5.24 o 
   1  10  11       17.37       13.56      4.98 o 
   2  10  11        0.82       -2.57      2.57 o 
   1  11  11        9.65       11.61      5.95 o 
   2  11  11        7.52        0.58      6.03 o 
   0  -1  12       16.55       11.79      2.34 o 
   1  -1  12       29.09       34.10      1.89 o 
   2  -1  12        1.19       -0.60      1.17 o 
   3  -1  12        4.76        4.69      1.92 o 
  -1   0  12       11.64        8.30      1.66 o 
   0   0  12        3.62        0.12      1.76 o 
   1   0  12       11.83       12.97      1.51 o 
   2   0  12        0.98       -0.56      1.19 o 
   3   0  12       40.95       43.25      1.67 o 
  -1   1  12        0.02       -0.32      0.46 o 
   0   1  12       44.05       47.37      1.46 o 
   1   1  12       44.91       48.55      1.30 o 
   2   1  12      105.08      123.09     11.75 o 
   3   1  12       18.59       15.75      1.49 o 
  -2   2  12        5.20        2.81      2.34 o 
  -1   2  12       32.97       35.55      1.75 o 
   0   2  12       46.99       51.62      1.43 o 
   1   2  12       58.39       62.10      1.42 o 
   2   2  12        3.04        4.58      1.90 o 
   3   2  12       37.09       35.53      2.66 o 
   4   2  12       49.84       57.03      2.06 o 
  -2   3  12       30.21       34.72      2.21 o 
  -1   3  12        7.12        5.43      1.63 o 
   1   3  12       27.52       24.41      1.34 o 
   2   3  12        1.54       -0.56      0.67 o 
   3   3  12       22.25       27.12      1.45 o 
   4   3  12       27.94       25.49      1.25 o 
  -2   4  12       17.99       19.47      2.19 o 
  -1   4  12        9.14        8.93      1.57 o 
   0   4  12       13.48       14.91      1.77 o 
   1   4  12       78.28       83.32      1.73 o 
   2   4  12        2.71       -0.28      2.33 o 
   3   4  12        6.27        3.57      1.53 o 
   4   4  12        0.00       -1.60      1.89 o 
  -2   5  12        3.35       -0.24      0.91 o 
  -1   5  12       11.96       10.30      1.86 o 
   0   5  12       81.32       85.13      1.73 o 
   1   5  12        3.13       -1.00      1.19 o 
   2   5  12        3.98        3.15      1.50 o 
   3   5  12        0.35        1.95      1.49 o 
   4   5  12        8.42        6.49      2.04 o 
  -2   6  12       91.95      109.63      2.73 o 
  -1   6  12       12.21       14.95      2.04 o 
   0   6  12        2.98       -0.07      1.93 o 
   1   6  12        1.87       -0.84      0.92 o 
   2   6  12       16.57       19.96      1.61 o 
   3   6  12       17.39       16.32      1.68 o 
   4   6  12        8.57        8.19      2.14 o 
  -2   7  12        7.19        4.61      3.50 o 
  -1   7  12        2.46        0.90      1.31 o 
   1   7  12       21.82       22.45      2.44 o 
   3   7  12        4.18       -0.61      3.01 o 
   4   7  12        4.76        7.21      2.51 o 
  -2   8  12        1.04       -0.75      2.23 o 
  -1   8  12        1.36       -1.61      2.44 o 
   0   8  12       33.87       32.15      5.13 o 
   1   8  12        0.89       -2.92      2.92 o 
   2   8  12       12.87        3.16      4.92 o 
   3   8  12        5.65        8.64      5.61 o 
   4   8  12       19.72       14.47      2.30 o 
  -1   9  12       16.31       18.00      2.78 o 
   0   9  12        0.50        1.01      5.14 o 
   1   9  12        9.14        5.03      5.51 o 
   2   9  12      104.01      123.17      5.67 o 
   3   9  12        7.30        5.59      5.94 o 
   1  10  12      143.15      188.95      6.00 o 
   1   1  13        0.70        0.29      1.12 o 
   2   1  13       52.63       60.69      1.53 o 
   0   2  13       18.12       22.22      2.30 o 
   1   2  13       32.38       37.01      2.25 o 
   2   2  13        3.39        1.58      1.83 o 
   3   2  13       16.54       13.65      3.41 o 
  -1   3  13        5.51        6.73      2.44 o 
   0   3  13        2.02        0.06      1.50 o 
   1   3  13        1.50       -1.22      1.22 o 
   2   3  13       10.07        5.85      1.86 o 
   3   3  13       42.24       47.58      3.96 o 
  -1   4  13        4.63        3.33      2.00 o 
   0   4  13       16.35       18.36      2.13 o 
   1   4  13       25.15       25.99      2.98 o 
   2   4  13       10.36        7.88      1.84 o 
   3   4  13       86.82       93.07      4.40 o 
  -1   5  13       12.21        9.63      2.27 o 
   0   5  13       56.99       61.33      2.60 o 
   2   5  13       22.16       20.91      4.82 o 
   3   5  13        3.90        2.44      1.86 o 
  -1   6  13        7.97        8.03      2.26 o 
   0   6  13        0.25       -2.08      2.08 o 
   1   6  13        0.90       -1.51      1.92 o 
   2   6  13        0.05       -2.08      3.21 o 
   3   6  13        1.75       -0.10      0.68 o 
  -1   7  13        0.02       -0.70      1.84 o 
   1   7  13        5.67        4.56      3.12 o 
   3   7  13       31.78       39.12      2.18 o 
   2   8  13       32.47       35.56      6.08 o 
   3   8  13       12.74       12.85      6.40 o 
                                                 
